# Supplementary material for: Genome-wide association study of facial morphology reveals novel associations with FREM1 and PARK2
Source: PLoS One. 2017 Apr 25;12(4):e0176566. doi: 10.1371/journal.pone.0176566 (PMC5404842; doi:10.1371/journal.pone.0176566)
Supplement: S1 Table — (XLSX) [file pone.0176566.s001.xlsx]

## Sheet: Factor loadings after rotation
	Factor1	Factor2	Factor3	Factor4	Factor5	Factor6	Factor7	Factor8	Factor9	Factor10	Factor11	Factor12	Factor13	Factor14	Factor15	Factor16	Factor17	Factor18	Factor19	Factor20	Factor21	Factor22	Factor23
t_R_ac_R_res	0.90317	0.16169	0.07419	0.00066	0.09584	0.01948	-0.07922	0.0861	0.07855	-0.05236	-0.01077	0.01449	-0.10603	0.03272	-0.01577	0.16855	-0.00383	0.01162	-0.02724	-0.09152	0.03296	0.0281	0.15658
t_L_ac_L_res	0.90179	0.15854	0.10257	0.00588	0.08032	0.0402	-0.09212	0.05567	0.09331	-0.04761	0.03	-0.00361	-0.10798	0.04145	-0.03849	-0.15077	0.03992	-0.04337	-0.0422	-0.07174	-0.04776	0.01288	-0.19222
t_L_sbal_R_res	0.89271	0.19987	0.07311	0.03102	0.14574	0.04807	0.16219	0.09417	0.04467	0.02829	0.07352	-0.00432	0.02352	0.0119	-0.00834	-0.14362	0.04941	-0.03878	-0.01613	-0.04452	0.00522	0.04753	-0.14822
t_L_sn_res	0.88815	0.22485	0.11732	0.03803	0.13209	0.05854	0.08418	0.08863	0.04929	0.00497	0.10399	0.00103	0.03613	0.00121	-0.00635	-0.14777	0.04987	-0.02221	-0.02651	-0.04437	0.00272	0.10862	-0.16353
t_L_ac_R_res	0.88779	0.12533	0.11477	0.02786	0.14282	0.03556	0.18805	0.09792	0.06939	-0.01981	0.03297	-0.0182	-0.04854	0.07772	-0.01158	-0.14508	0.02854	-0.04629	-0.00847	-0.05415	-0.06713	-0.05499	-0.10725
t_L_al_L_res	0.88707	0.18076	0.07256	0.03326	0.10994	0.04878	-0.06204	0.11931	0.06459	-0.00662	0.07058	-0.01967	0.01314	0.02559	-0.00529	-0.16124	0.03156	-0.05817	-0.0147	-0.0884	0.15688	-0.00416	-0.177
t_R_sn_res	0.88529	0.22811	0.09896	0.03053	0.14359	0.0449	0.09592	0.10822	0.03584	-0.00123	0.06636	0.0205	0.02537	0.00187	0.02528	0.17679	0.01452	0.02278	-0.01947	-0.05991	0.06626	0.1329	0.11602
t_R_ac_L_res	0.88366	0.13214	0.0828	0.02169	0.15465	0.02409	0.20989	0.11386	0.04758	-0.02927	0.00101	0.00175	-0.06238	0.08637	0.01739	0.13844	-0.00924	0.01059	0.0057	-0.05927	-0.00981	-0.03494	0.12904
t_R_sbal_L_res	0.88278	0.2085	0.04833	0.02377	0.16142	0.03388	0.17511	0.1137	0.02921	0.01893	0.03612	0.01071	0.01494	0.02192	0.02233	0.17699	0.0102	0.01024	-0.00298	-0.05373	0.06267	0.07082	0.10477
t_R_al_R_res	0.88132	0.18957	0.04961	0.03083	0.11486	0.03902	-0.04242	0.13171	0.02729	-0.01213	0.0112	0.00338	-0.01674	0.01728	0.02058	0.16995	-0.01285	-0.00088	-0.03693	-0.1069	0.22597	0.01616	0.1519
t_L_al_R_res	0.87937	0.17995	0.10379	0.04979	0.1499	0.03784	0.20602	0.10922	0.05299	0.02589	0.0836	-0.0093	-0.01525	0.06498	0.00568	-0.13914	0.03084	-0.05094	0.00086	-0.05444	0.0874	-0.01309	-0.12292
t_L_cph_L_res	0.87484	0.21896	0.16785	0.05549	0.09912	0.10579	0.10871	0.07567	0.03352	0.00365	-0.00687	0.02432	0.02501	-0.00217	-0.0948	-0.15665	0.04137	0.04905	0.00028	0.12035	-0.00233	0.09253	-0.12476
t_R_cph_R_res	0.87421	0.21997	0.15569	0.04595	0.12511	0.09222	0.11229	0.10283	0.02195	-0.00921	-0.04317	0.04554	0.0157	-0.00459	-0.06464	0.18052	0.00065	0.08958	0.02489	0.09373	0.0369	0.10752	0.05938
t_L_ls_res	0.87228	0.21763	0.15754	0.05928	0.14092	0.1248	0.12534	0.09129	0.03221	0.00086	0.00165	0.02277	0.03476	-0.0051	0.02797	-0.15093	0.06038	0.047	0.00253	0.12154	-0.00698	0.07854	-0.12646
t_L_cph_R_res	0.87211	0.21078	0.17243	0.06016	0.15728	0.10154	0.14103	0.09478	0.02984	-0.00336	0.00959	0.02514	0.03423	0.00315	0.08183	-0.14465	0.04375	0.04034	0.00084	0.10863	-0.00331	0.07597	-0.12641
t_R_ls_res	0.86942	0.21853	0.14443	0.05404	0.15006	0.1105	0.13219	0.10887	0.02113	-0.01387	-0.03575	0.04623	0.02287	-0.00378	0.05278	0.17304	0.01601	0.09057	0.02418	0.10841	0.04316	0.10505	0.06507
t_R_al_L_res	0.86922	0.18465	0.07451	0.04485	0.16163	0.02164	0.21852	0.12719	0.04974	0.02018	0.06082	0.00581	-0.00889	0.07754	0.03641	0.13715	-0.00768	-0.00438	0.03627	-0.06124	0.15415	0.00865	0.1365
t_R_cph_L_res	0.86655	0.21322	0.15752	0.05239	0.17302	0.08923	0.14755	0.11414	0.01637	-0.01349	-0.02748	0.04674	0.0224	0.00431	0.10595	0.16141	0.0067	0.08329	0.0196	0.0945	0.04805	0.09547	0.07358
t_L_sbal_L_res	0.86534	0.20755	0.04231	0.03442	0.14562	0.05871	-0.02481	0.11949	0.00932	0.24914	0.06739	-0.00776	0.05773	-0.00011	-0.0037	-0.14017	0.0489	-0.03661	0.00273	-0.04175	-0.01744	0.09114	-0.17388
t_R_sbal_R_res	0.86533	0.20719	0.03057	0.03118	0.12639	0.0488	-0.0089	0.12294	-0.00805	0.26335	0.02495	0.01226	0.00375	0.00172	0.01939	0.16777	0.01625	0.01018	-0.01905	-0.06084	0.07367	0.10552	0.13727
t_L_sto_res	0.86178	0.20165	0.12919	0.06577	0.16266	0.10147	0.13938	0.10112	0.0249	-0.00712	-0.00449	0.01529	0.02877	-0.00973	0.02925	-0.15049	0.01006	-0.02461	-0.02784	0.20171	0.0084	0.04621	-0.09546
t_R_sto_res	0.85438	0.19809	0.11684	0.05898	0.17556	0.09139	0.14557	0.12392	0.0132	-0.01712	-0.03781	0.03878	0.01995	-0.01129	0.05303	0.17009	-0.03331	0.0194	-0.0028	0.18837	0.05547	0.06457	0.07923
t_L_ch_R_res	0.84114	0.17507	0.06864	0.08633	0.18605	0.095	0.12761	0.11612	0.01567	0.00333	0.01682	0.00314	0.07334	0.02939	0.02455	-0.12513	0.0455	0.11063	0.0423	0.26287	-0.04889	0.00649	-0.07318
t_R_prn_res	0.83499	0.24683	0.07124	0.05916	0.15461	0.02743	0.10137	0.12787	0.07462	0.00163	0.25047	0.02381	0.04642	0.02916	0.04694	0.14905	-0.0034	-0.01738	-0.04517	-0.09157	0.08971	0.15205	0.14512
t_R_ch_L_res	0.83444	0.17776	0.05609	0.0711	0.18981	0.1018	0.14133	0.13095	0.00618	0.00013	-0.01089	0.04622	0.04637	0.03891	0.0421	0.13075	0.02199	0.15202	0.05487	0.25188	0.00412	0.0104	0.06374
t_L_prn_res	0.83197	0.24367	0.08985	0.06435	0.1459	0.04424	0.08521	0.11179	0.08146	0.0101	0.28478	0.00648	0.04829	0.0351	0.01708	-0.15205	0.03301	-0.06048	-0.05043	-0.07852	0.02828	0.12416	-0.14923
t_R_en_R_res	0.83156	-0.01539	0.04919	0.12272	0.08047	0.05072	0.06474	0.17967	0.14549	-0.00388	0.0539	-0.00385	0.07154	-0.08064	0.06831	0.04547	-0.04217	0.02281	-0.00829	-0.23987	-0.02287	-0.15555	0.18803
t_L_li_res	0.82262	0.19975	0.09764	0.14458	0.16119	0.23491	0.11895	0.06886	0.02862	-0.01573	-0.0024	0.04102	0.03044	-0.00279	0.01981	-0.14556	0.01065	-0.03544	-0.02589	0.27689	0.00523	0.04587	-0.09362
t_L_en_L_res	0.82045	-0.01584	0.08268	0.11027	0.08249	0.0733	0.04084	0.16483	0.17183	0.01608	0.09555	-0.03173	0.07545	-0.08119	0.02783	-0.07586	0.00932	-0.0548	-0.01886	-0.21813	-0.11136	-0.18846	-0.10069
t_R_li_res	0.81705	0.19564	0.08353	0.13257	0.18099	0.23221	0.12491	0.09881	0.02461	-0.02011	-0.03284	0.06992	0.02714	-0.00481	0.04323	0.15685	-0.02438	0.00737	0.01206	0.26487	0.04074	0.0594	0.05902
t_L_en_R_res	0.81659	0.05596	0.10183	0.09553	0.0854	0.05364	0.0863	0.12684	0.14264	0.00244	0.06819	-0.00881	0.04088	0.30305	0.0142	-0.08764	0.0033	-0.04122	-0.01777	-0.15843	-0.10304	-0.19551	-0.08414
t_R_en_L_res	0.809	0.05851	0.06612	0.1035	0.10117	0.03678	0.11205	0.14729	0.10779	-0.01294	0.04482	0.01387	0.02538	0.31338	0.05104	0.04364	-0.04275	0.02441	-0.00138	-0.17342	-0.0514	-0.17525	0.18611
t_R_ch_R_res	0.80701	0.17983	0.09985	0.09451	-0.22472	0.1608	0.06444	0.08048	0.0143	-0.01002	-0.04315	0.07147	0.01522	-0.00861	-0.00988	0.16608	0.04792	0.22237	0.06002	0.25198	0.0397	0.06909	0.01518
t_L_ch_L_res	0.80168	0.17262	0.10078	0.10898	-0.24186	0.1781	0.05909	0.06202	0.02614	0.00664	-0.02587	0.03111	0.05135	-0.01088	-0.03499	-0.14471	0.08817	0.18181	0.03232	0.27214	-0.02353	0.0778	-0.06859
t_R_ex_R_res	0.79658	0.02046	0.08141	0.06844	0.00924	0.03346	0.05612	-0.15489	0.17929	-0.05822	0.02313	0.01083	0.00758	-0.05657	0.03381	0.01849	-0.0595	0.01301	-0.0193	-0.24093	-0.05609	-0.20089	0.17775
t_R_n_res	0.79428	0.09604	0.09946	0.08794	0.08735	-0.01421	0.04968	0.11728	0.26404	-0.05906	0.10485	0.02358	0.00951	0.20637	0.02776	0.07416	-0.01521	-0.00031	-0.01363	-0.19814	0.01602	0.00036	0.16744
t_L_sl_res	0.78728	0.1815	0.10023	0.2065	0.17503	0.0528	0.12821	0.05407	0.03992	-0.02667	0.00605	0.12199	0.0543	-0.00643	0.02431	-0.14455	0.0276	-0.07618	-0.03072	0.36887	0.02345	0.00112	-0.07514
t_L_n_res	0.78562	0.08243	0.13419	0.08194	0.09016	0.00854	0.03137	0.10112	0.29006	-0.03232	0.13506	0.00785	0.02616	0.20406	-0.00053	-0.10117	0.02879	-0.0605	-0.00923	-0.17853	-0.05425	-0.0198	-0.12216
t_L_ex_R_res	0.78315	0.05418	0.07424	0.09293	0.10933	0.04268	0.10543	0.23182	0.10567	0.00898	0.104	0.00131	0.06364	0.26016	0.01618	-0.05216	-0.01616	-0.02542	0.00593	-0.11621	-0.12349	-0.22883	-0.06195
t_R_sl_res	0.78203	0.18041	0.09052	0.19303	0.19472	0.05735	0.12935	0.07775	0.04036	-0.03403	-0.02393	0.15245	0.03503	0.00115	0.04133	0.15317	0.00117	-0.03701	-0.00055	0.35235	0.06223	0.01861	0.06161
t_R_ex_L_res	0.77208	0.05371	0.0306	0.09456	0.12144	0.0217	0.13132	0.25184	0.08931	-0.00124	0.0846	0.02023	0.05	0.26866	0.05126	0.01812	-0.05424	0.03045	0.02187	-0.13151	-0.07443	-0.20445	0.17488
t_L_ex_L_res	0.77036	0.01466	0.10509	0.06155	0.00182	0.04639	0.05448	-0.19292	0.20758	-0.04737	0.06564	-0.01007	0.01869	-0.0393	0.0115	-0.0661	-0.02068	-0.06027	-0.04377	-0.22476	-0.13515	-0.22203	-0.09851
t_L_gn_res	0.67804	0.18706	0.04381	0.23835	0.17787	-0.06883	0.11794	0.0364	0.07928	-0.02394	0.08521	0.03331	0.05948	0.03217	0.01344	-0.10201	0.05458	-0.07359	-0.00946	0.48815	0.04469	-0.02057	-0.02901
t_R_gn_res	0.67795	0.18551	0.03694	0.22251	0.19489	-0.05124	0.12096	0.06309	0.08793	-0.02334	0.0662	0.05806	0.04863	0.03773	0.02872	0.13795	0.03899	-0.04101	0.02007	0.4728	0.07356	-0.01188	0.0615
t_L_t_R_res	0.6024	0.09537	-0.01978	0.0783	0.07953	-0.05491	0.10414	0.07238	0.03742	0.00869	0.1277	-0.0014	0.07321	0.18767	0.03114	-0.02343	-0.03558	0.00871	0.05483	0.03873	-0.0854	-0.17912	0.0903
al_R_en_R_res	0.17672	0.88305	-0.01802	0.09274	0.04835	0.01902	-0.02462	0.09783	0.17538	-0.04132	0.05916	0.01119	-0.01991	-0.10411	0.00602	0.06724	0.01898	-0.04222	0.13989	-0.01338	0.06126	-0.00102	0.02339
al_L_en_L_res	0.17105	0.86721	-0.02757	0.10476	0.03593	0.01431	-0.0192	0.10942	0.18946	-0.04013	0.08224	0.0043	0.03485	-0.11817	0.03859	-0.09345	0.01139	-0.03676	0.18013	-0.0285	0.09379	0.02428	0.0098
sbal_L_en_L_res	0.18393	0.85085	-0.02683	0.10913	0.03007	0.05496	0.00418	0.10242	0.18478	0.27278	0.06346	0.02088	0.08042	-0.05833	-0.01971	-0.09237	0.01836	0.02055	0.03497	-0.04369	0.0615	0.00579	-0.02298
sbal_R_en_R_res	0.18793	0.84715	-0.02259	0.09799	0.03269	0.06719	-0.0036	0.11231	0.17854	0.29929	0.06471	0.01599	0.05055	-0.06065	-0.03069	0.10011	0.0319	0.00892	0.02247	-0.02446	0.05871	-0.03854	-0.03499
en_R_sn_res	0.22187	0.84705	0.01128	0.06848	0.0269	0.01207	0.07854	0.05009	0.16615	-0.00722	0.12932	0.02812	0.05102	0.02086	0.02577	0.15261	-0.02192	-0.03625	-0.29749	-0.05937	0.05768	0.08097	-0.02748
en_L_sn_res	0.23618	0.83027	0.00641	0.09469	0.01068	0.01032	0.09782	0.05232	0.16055	-0.01217	0.13143	0.04394	0.07216	0.00938	0.04142	-0.14916	-0.03101	-0.01846	-0.28899	-0.08316	0.08252	0.10174	0.00409
sbal_L_en_R_res	0.23515	0.82153	0.02978	0.06589	0.06263	0.04995	0.19197	0.06436	0.20619	0.02698	0.04517	0.01193	0.0011	0.1381	-0.04508	0.208	0.02614	0.00128	-0.00076	-0.01796	0.04929	-0.05254	-0.06329
sbal_R_en_L_res	0.26127	0.79667	0.01911	0.10405	0.05964	0.05569	0.22036	0.0969	0.1969	0.03505	0.05562	0.04303	0.0534	0.10272	-0.01628	-0.20124	0.02222	0.02157	0.03348	-0.04979	0.07378	-0.04627	-0.01053
ac_L_en_L_res	0.1749	0.7616	0.09587	0.09947	-0.05833	0.02298	-0.08801	-0.04896	0.3267	-0.10603	0.01464	0.04593	-0.39201	-0.02787	-0.02202	-0.06797	0.00818	0.03878	0.02901	0.01735	-0.04723	-0.0288	-0.01593
en_R_prn_res	0.20155	0.75864	-0.00455	0.046	0.09578	-0.04695	0.08545	0.02453	0.08313	-0.03609	0.25506	0.04393	0.07414	0.06518	0.02614	0.11481	0.01473	-0.0992	-0.11335	-0.02131	0.09888	0.35823	0.00843
ac_R_en_R_res	0.16969	0.75351	0.09417	0.07484	-0.02915	0.02202	-0.0909	-0.04496	0.31743	-0.10087	0.02011	0.04973	-0.42303	-0.0266	-0.06056	0.04491	0.02185	0.04367	0.02235	0.03751	-0.06266	-0.04653	0.03528
cph_R_en_R_res	0.20687	0.74581	0.52069	0.16149	0.00488	0.03564	0.00958	0.07186	0.19898	0.00357	0.03251	0.06141	0.05371	-0.01496	-0.06044	0.09323	-0.06105	0.03767	0.00487	0.02524	-0.01773	-0.00258	-0.04966
en_R_ls_res	0.21345	0.74356	0.50999	0.15421	0.03945	0.05296	0.02235	0.07741	0.20474	-0.00152	0.05209	0.05594	0.07116	0.01231	0.03691	0.11589	-0.01681	0.0297	0.02193	0.03266	-0.01603	-0.00219	-0.05204
en_L_prn_res	0.21646	0.74092	-0.00673	0.06757	0.0805	-0.04559	0.09483	0.02517	0.07333	-0.03999	0.25709	0.05767	0.08522	0.06393	0.03699	-0.15339	0.00913	-0.08257	-0.10717	-0.04007	0.12371	0.37079	-0.01488
al_L_en_R_res	0.27955	0.73445	0.06369	0.06646	0.11916	0.02188	0.28979	0.0737	0.15177	0.00074	0.06208	0.0104	-0.04687	0.29756	0.0145	0.19513	0.02052	-0.043	0.15242	0.02702	0.00385	-0.00985	-0.00372
cph_L_en_L_res	0.2104	0.73313	0.52327	0.18338	-0.02142	0.03062	0.02911	0.05914	0.20328	0.00351	0.02817	0.06774	0.06179	-0.01618	-0.05399	-0.11076	-0.0601	0.04775	-0.00313	0.01536	0.01775	0.02446	0.03752
cph_L_en_R_res	0.23223	0.73236	0.52203	0.15856	0.04589	0.03446	0.04575	0.06837	0.19397	-0.00564	0.02889	0.06058	0.03817	0.06913	0.05662	0.12426	-0.04939	0.03022	-0.00645	0.02851	-0.00707	-0.00099	-0.04708
en_L_ls_res	0.22101	0.73224	0.51098	0.1735	0.02783	0.05492	0.03958	0.08147	0.20248	0.00293	0.05287	0.06557	0.08989	0.00178	0.05302	-0.11878	-0.01611	0.04179	0.0206	0.0139	0.00897	0.00993	0.03091
en_R_sto_res	0.21652	0.7179	0.41789	0.22932	0.06751	0.21677	0.03178	0.10303	0.22305	0.01589	0.03355	0.06806	0.0673	0.02155	0.00256	0.09952	0.13411	-0.04088	-0.01892	0.10032	-0.01935	-0.08145	-0.01703
cph_R_en_L_res	0.24131	0.71667	0.51928	0.18033	0.03057	0.03942	0.06397	0.08008	0.1858	-0.00128	0.03373	0.07626	0.06495	0.05072	0.07878	-0.14621	-0.05819	0.04775	-0.00147	0.00973	0.01637	0.01034	0.03683
en_L_sto_res	0.22225	0.70501	0.41521	0.24877	0.0546	0.21748	0.04898	0.10443	0.22109	0.01768	0.03229	0.0774	0.08306	0.01288	0.01869	-0.12156	0.13461	-0.03235	-0.02224	0.08206	0.00518	-0.06606	0.07682
al_R_en_L_res	0.31054	0.70358	0.07087	0.10033	0.10467	0.01734	0.31737	0.07756	0.13327	-0.01394	0.04931	0.0483	-0.05582	0.29217	0.0264	-0.23402	0.01648	-0.02111	0.14046	-0.01008	0.02578	0.0118	0.0469
ac_L_en_R_res	0.28305	0.644	0.1393	0.06532	0.05887	0.04051	0.23174	-0.00629	0.236	-0.06999	-0.01802	0.02435	-0.31926	0.35721	-0.02401	0.18237	0.00994	0.0162	0.0296	0.0447	-0.08584	-0.10771	-0.02942
ac_R_en_L_res	0.30352	0.61066	0.14509	0.09022	0.05184	0.03684	0.25031	-0.00146	0.22626	-0.07856	-0.01602	0.05907	-0.33617	0.34311	-0.01596	-0.2257	0.00884	0.03937	0.03388	0.01281	-0.06624	-0.07914	0.08064
ac_R_ex_R_res	0.22352	0.60192	0.04012	0.05479	0.02896	0.0289	-0.2142	0.50636	0.251	-0.05846	-0.01432	0.0216	-0.29679	0.07778	-0.0329	0.21651	0.01383	0.01264	-0.03087	0.04691	-0.02373	-0.0208	0.04645
ch_R_en_R_res	0.2294	0.5996	0.28226	0.33483	0.04876	0.27057	-0.04862	0.11355	0.23509	0.03023	0.07114	0.08175	0.11127	-0.05853	-0.03083	0.02005	0.09822	0.35271	0.06572	0.10813	-0.04265	-0.09365	0.0162
ch_L_en_L_res	0.23054	0.59281	0.27515	0.33819	0.03801	0.27882	-0.03232	0.11884	0.24696	0.03969	0.06649	0.07858	0.12124	-0.0726	-0.02228	-0.04838	0.11433	0.34744	0.07294	0.09288	-0.0374	-0.09594	0.02527
ac_L_ex_L_res	0.244	0.58895	0.0335	0.06674	-0.00272	0.0476	-0.22676	0.51033	0.24391	-0.06306	-0.00461	0.03124	-0.31429	0.08247	-0.01207	-0.20119	-0.00609	0.02837	-0.02826	0.03505	-0.01449	0.00389	-0.05106
cph_R_ex_R_res	0.26255	0.58678	0.39691	0.14032	0.06225	0.05533	0.04963	0.51531	0.15599	0.03251	-0.01321	0.02709	0.09084	0.00889	-0.09636	0.21029	-0.05334	0.02067	-0.01121	0.05097	-0.01631	0.00177	-0.05588
cph_L_ex_L_res	0.27315	0.58354	0.38542	0.15352	0.02586	0.06681	0.05853	0.51769	0.15465	0.04104	-0.00365	0.03722	0.06739	0.01083	-0.10953	-0.20552	-0.05661	0.04858	-0.02691	0.05964	0.02613	0.02479	0.04597
ch_L_en_R_res	0.30757	0.58095	0.26173	0.26098	0.27758	0.23031	0.03072	0.12371	0.2095	0.02414	0.0517	0.07242	0.06838	0.19536	-0.01164	0.11739	0.09248	0.27144	0.05566	0.11901	-0.05811	-0.13694	-0.08443
ex_R_ls_res	0.27386	0.57161	0.38521	0.13983	0.11258	0.07322	0.07688	0.52417	0.15435	0.02485	0.01066	0.02582	0.10788	0.02036	0.06867	0.22016	-0.01646	0.01571	0.00128	0.05758	-0.0072	0.00479	-0.05363
ex_L_ls_res	0.28611	0.56347	0.36821	0.1454	0.10173	0.09048	0.08127	0.54659	0.14655	0.04048	0.02453	0.03472	0.09468	0.01246	0.06772	-0.20336	-0.01273	0.04049	-0.00735	0.05087	0.01984	0.00679	0.0374
ch_R_en_L_res	0.30814	0.55581	0.2576	0.30247	0.27055	0.22164	0.04021	0.13071	0.19471	0.02119	0.049	0.07007	0.10837	0.18832	0.00958	-0.15427	0.06918	0.29935	0.05441	0.10362	-0.0459	-0.09102	0.12771
ex_R_sto_res	0.26904	0.55171	0.31239	0.19286	0.13269	0.19271	0.08533	0.52207	0.17012	0.03489	-0.00289	0.03431	0.10251	0.01532	0.04107	0.19818	0.08735	-0.04849	-0.03315	0.12209	-0.01264	-0.07021	-0.02864
ex_L_sto_res	0.27931	0.54558	0.29274	0.19906	0.11533	0.20436	0.09033	0.53233	0.16543	0.04324	0.00583	0.04383	0.08373	0.01324	0.04136	-0.19805	0.08908	-0.02805	-0.0476	0.11399	0.01656	-0.05863	0.08194
en_R_sl_res	0.14906	0.54153	0.34608	0.42994	0.06603	0.28563	-0.00302	0.05859	0.23292	-0.01518	0.04782	0.42515	0.0525	0.0339	0.00439	0.05723	0.03182	-0.04496	-0.00554	0.10921	-0.01427	-0.09237	-0.01509
cph_L_ex_R_res	0.29258	0.53719	0.38422	0.14094	0.14957	0.05957	0.10827	0.53636	0.13412	0.02311	0.00225	0.02877	0.08807	0.05534	0.15567	0.21816	-0.03594	0.01425	-0.01988	0.04649	0.00286	0.00019	-0.04663
en_L_sl_res	0.15123	0.52835	0.34332	0.44704	0.05554	0.28135	0.00963	0.05946	0.2279	-0.01433	0.04751	0.43041	0.06779	0.02355	0.01736	-0.08232	0.02594	-0.04034	-0.00911	0.0986	0.00173	-0.08304	0.05648
ch_R_ex_R_res	0.24435	0.52241	0.24525	0.28854	-0.12932	0.26536	-0.01879	0.38152	0.21663	0.02992	0.01378	0.07075	0.10338	-0.03211	-0.02579	0.11702	0.08757	0.31436	0.03812	0.14343	-0.0327	-0.09516	-0.03292
ch_L_ex_L_res	0.24445	0.5121	0.21796	0.29367	-0.1516	0.28098	-0.01186	0.38344	0.22224	0.04087	0.01055	0.05556	0.10327	-0.04079	-0.0254	-0.13186	0.08744	0.32757	0.02814	0.13688	-0.02861	-0.07622	0.07411
ex_R_sl_res	0.20026	0.47656	0.29303	0.39521	0.11612	0.2634	0.04186	0.36082	0.21344	-0.00241	0.01853	0.36657	0.08068	0.01743	0.03053	0.1321	0.02256	-0.06124	-0.01944	0.14873	-0.01416	-0.09837	-0.02709
ex_L_sl_res	0.20828	0.46993	0.27979	0.40976	0.09542	0.26266	0.05042	0.36479	0.20352	0.00203	0.02572	0.37221	0.07713	0.00744	0.03593	-0.1451	0.00784	-0.04687	-0.03705	0.14636	0.00951	-0.09176	0.07321
cph_L_sbal_L_res	0.0915	0.0785	0.85549	0.1458	-0.06409	-0.04129	0.03109	-0.03279	0.07087	-0.30921	-0.01417	0.06558	-0.00027	0.04128	-0.06044	-0.05191	-0.11385	0.02403	-0.052	0.04294	-0.04208	0.04953	0.08567
cph_R_sn_res	0.05947	0.05457	0.85529	0.13255	0.04234	-0.01177	-0.08014	0.03845	0.06911	0.0217	-0.0068	0.04146	0.00664	0.03188	0.08019	-0.02379	-0.02887	0.02958	0.39793	-0.00048	-0.04072	-0.01091	0.05547
cph_L_sn_res	0.06952	0.0636	0.85107	0.13396	0.05436	-0.02307	-0.08284	0.02952	0.07605	0.00675	-0.01181	0.03568	-0.0107	0.0442	0.07122	0.0034	-0.03447	0.0287	0.40701	-0.01195	-0.05733	-0.00372	-0.05916
cph_R_sbal_R_res	0.08355	0.08506	0.84464	0.12299	-0.02888	-0.04965	0.01203	-0.03189	0.06598	-0.34747	-0.01008	0.06688	0.01293	0.04766	-0.05537	0.01879	-0.13549	0.02239	-0.03154	0.03106	-0.08926	0.06353	-0.02567
cph_R_al_R_res	0.14172	0.15649	0.84266	0.13596	-0.0241	-0.01197	0.20395	0.00286	0.09304	0.09716	0.03801	0.06206	0.04823	0.01965	-0.19222	0.04698	-0.12265	0.05473	-0.1451	-0.00802	0.02364	0.01534	-0.14147
ls_sn_res	0.0419	0.0822	0.83909	0.11469	0.0358	-0.00372	-0.11275	0.03621	0.09147	0.02268	0.01008	0.03147	0.03415	0.02121	-0.01294	0.00424	0.01916	0.02797	0.44381	0.00766	-0.06507	-0.01775	-0.01001
cph_L_al_L_res	0.13305	0.15173	0.83092	0.14639	-0.06027	-0.01828	0.21809	-0.0375	0.09823	0.1018	0.01325	0.06968	0.01534	0.04575	-0.21851	-0.0404	-0.1039	0.05248	-0.19502	0.00377	0.06132	0.02729	0.08305
al_R_ls_res	0.17665	0.17886	0.81114	0.13078	0.07043	0.00791	0.31294	0.02413	0.10628	0.08497	0.08144	0.05645	0.07281	0.01657	0.04883	0.07454	-0.05251	0.03916	-0.08921	0.01202	0.01532	0.0346	-0.1573
al_L_ls_res	0.17207	0.17407	0.80665	0.1343	0.06524	0.01894	0.33274	0.01246	0.09919	0.11129	0.06475	0.06418	0.0613	0.02408	0.03282	-0.04536	-0.02511	0.0382	-0.13797	0.0078	0.03861	0.01299	0.09527
sbal_L_ls_res	0.1137	0.09761	0.79662	0.12043	0.01833	-0.00209	0.15566	-0.00785	0.09287	-0.41339	0.02661	0.05488	0.0275	0.01136	0.09869	-0.04791	-0.034	0.01313	-0.02962	0.0379	-0.02731	0.01038	0.10051
sbal_R_ls_res	0.10402	0.10446	0.77713	0.10399	0.04316	-0.02752	0.12828	-0.02208	0.09796	-0.45864	0.0253	0.05696	0.04658	0.02663	0.08784	0.04685	-0.06661	0.01179	0.01112	0.0363	-0.07757	0.05429	-0.07474
sbal_R_sto_res	0.13069	0.1144	0.74238	0.22238	0.07524	0.24837	0.06138	-0.00541	0.1008	-0.31144	0.03496	0.08344	0.02967	0.06042	0.0119	0.03496	0.26179	-0.10029	-0.06533	0.04553	-0.07902	0.02211	-0.02178
sbal_L_sto_res	0.13158	0.10711	0.73668	0.23829	0.06165	0.26794	0.08118	0.01791	0.09724	-0.27092	0.0333	0.08257	0.03619	0.04685	0.02615	-0.04988	0.29128	-0.10602	-0.08494	0.04847	-0.0396	-0.01159	0.14043
cph_L_al_R_res	0.21617	0.1423	0.72176	0.12857	0.15653	-0.00536	0.42792	0.03879	0.07535	0.07303	0.06294	0.05442	0.02104	0.04234	0.25057	0.06198	-0.06813	0.02475	-0.09539	0.0014	0.02087	0.03303	-0.15302
al_R_sto_res	0.1852	0.17133	0.71035	0.23167	0.09451	0.27587	0.25903	0.04721	0.11843	0.1287	0.06975	0.07576	0.05603	0.04104	-0.02609	0.05331	0.23747	-0.04186	-0.1653	0.03936	0.09599	-0.05475	-0.11807
cph_R_al_L_res	0.20884	0.13254	0.70943	0.13763	0.12276	0.0086	0.45474	0.02482	0.06362	0.09981	0.05106	0.06837	0.02241	0.04458	0.24011	-0.06322	-0.06115	0.03412	-0.13759	0.01906	0.05448	0.02704	0.11871
sto_sn_res	0.07505	0.09558	0.69896	0.204	0.06007	0.28658	-0.12382	0.03859	0.10381	0.06351	0.0159	0.05976	0.02294	0.04544	-0.09642	-0.00253	0.36279	-0.00936	0.4052	0.00664	-0.06406	-0.01844	0.01089
al_L_sto_res	0.1797	0.16759	0.69719	0.2339	0.07984	0.27354	0.2695	0.02614	0.12261	0.13909	0.04918	0.08553	0.04296	0.06234	-0.04029	-0.04906	0.26169	-0.04972	-0.20174	0.03446	0.12194	-0.05795	0.13003
ls_prn_res	0.09515	0.149	0.68045	0.09647	0.03057	-0.03465	-0.12966	0.07962	0.17181	0.10996	0.56473	-0.00562	0.00373	0.00494	-0.0138	0.02235	-0.05368	-0.03766	0.07135	-0.12885	0.05784	-0.13467	-0.01128
cph_L_prn_res	0.1128	0.14177	0.67489	0.11787	0.0331	-0.03045	-0.11714	0.07342	0.16669	0.10408	0.57262	-0.00384	-0.03416	0.02689	0.02751	0.02265	-0.08546	-0.03629	0.03628	-0.13705	0.06416	-0.12575	-0.04276
cph_R_sbal_L_res	0.14436	0.05946	0.67247	0.10759	0.06454	-0.01503	0.30115	-0.00815	0.07272	-0.47164	0.00932	0.05484	-0.01875	0.02373	0.27562	-0.05661	-0.06658	0.01002	-0.07399	0.03029	0.02248	0.00317	0.1212
cph_R_prn_res	0.1083	0.13385	0.67154	0.11586	0.02366	-0.02324	-0.11467	0.08154	0.16365	0.11508	0.57739	0.00099	-0.01591	0.01074	0.02988	-0.00252	-0.08716	-0.03306	0.03311	-0.12636	0.07613	-0.1312	0.03558
cph_L_sbal_R_res	0.13914	0.07101	0.66169	0.0914	0.12318	-0.04182	0.26431	-0.0093	0.08186	-0.51901	0.00733	0.05244	0.01241	0.03372	0.25893	0.03843	-0.08402	0.00235	-0.01784	0.01089	-0.04746	0.03299	-0.10352
cph_R_ac_R_res	0.12336	0.14077	0.58118	0.16127	0.06496	0.05715	0.31593	0.17093	-0.09057	0.13196	0.00737	0.02555	0.55769	-0.07496	-0.07748	0.05418	-0.10323	0.0255	0.02067	0.02643	0.02102	0.03424	-0.14418
sto_prn_res	0.1409	0.1736	0.57253	0.17987	0.04065	0.25784	-0.12418	0.07574	0.17917	0.14326	0.53265	0.03387	-0.0019	0.02786	-0.07001	0.01537	0.2786	0.00329	0.06756	-0.11295	0.04565	-0.1189	-0.00862
cph_L_ac_L_res	0.10865	0.13777	0.5684	0.16611	0.05122	0.05135	0.34625	0.16108	-0.08462	0.14787	0.00916	0.03113	0.5432	-0.07976	-0.11882	-0.05778	-0.07911	0.04928	-0.00277	0.05361	0.06973	0.04052	0.12754
ac_R_ls_res	0.15029	0.1431	0.53928	0.15312	0.1408	0.0818	0.38955	0.18068	-0.07187	0.10923	0.03326	0.01705	0.53062	-0.06829	0.14954	0.07055	-0.04194	0.01221	0.04405	0.03677	0.02181	0.02881	-0.1416
sl_sn_res	0.06491	0.13243	0.52253	0.40077	0.05545	0.39651	-0.09594	0.02189	0.12788	0.01139	0.02539	0.51242	-0.00177	0.05095	-0.05151	0.00016	0.10604	0.01523	0.26114	-0.01143	-0.0358	0.01145	-0.00184
cph_L_ac_R_res	0.18544	0.10448	0.49778	0.14304	0.20841	0.05663	0.47545	0.17849	-0.08188	0.08777	0.01135	0.01683	0.43259	-0.03434	0.30663	0.05888	-0.06226	0.00132	0.01545	0.01885	0.02349	0.01241	-0.12914
sl_prn_res	0.11959	0.1854	0.49385	0.34076	0.0397	0.40702	-0.09541	0.06133	0.16842	0.07636	0.33569	0.44575	-0.02559	0.03096	-0.03791	0.01671	0.06899	0.04438	0.06216	-0.10788	0.02784	-0.05902	-0.01578
ch_L_al_L_res	0.20856	0.08832	0.46089	0.28735	0.37736	0.26355	-0.16218	0.05598	0.11893	0.10268	0.11158	0.07018	0.04954	0.09199	-0.08753	-0.0064	0.13596	0.34074	-0.14061	-0.11459	0.28795	-0.09093	-0.104
ch_R_al_R_res	0.1968	0.08857	0.4589	0.30813	0.35911	0.27935	-0.16257	0.05637	0.08266	0.11407	0.09979	0.05931	0.07638	0.07716	-0.07472	0.00686	0.10683	0.3719	-0.17824	-0.09385	0.28315	-0.04777	0.06313
gn_sto_res	0.07385	0.0941	0.03579	0.93572	0.03156	0.21365	0.03306	0.04454	0.0034	-0.00312	0.00703	0.10118	-0.01479	-0.00647	0.01658	0.00166	-0.14605	0.09624	0.02455	-0.03783	0.01982	0.05914	-0.02037
gn_li_res	0.03723	0.10118	0.16688	0.91695	-0.00133	-0.2074	0.04156	0.01796	-4e-05	-0.01798	-0.02107	0.10896	-0.00991	-0.00425	0.01874	-0.00223	-0.01082	0.0725	0.0156	0.00328	-0.0057	0.05155	-0.01952
cph_L_gn_res	0.09299	0.10301	-0.0208	0.87549	0.0652	0.38681	0.03531	0.05829	0.00598	0.02073	0.00026	0.11344	0.0071	-0.00945	0.01938	-0.00188	0.10512	0.09026	0.0316	-0.01966	0.00773	0.04586	-0.00903
cph_R_gn_res	0.09349	0.10802	-0.01589	0.87384	0.06284	0.38857	0.03716	0.05083	0.01622	0.018	-0.0004	0.11177	-0.00237	2e-05	0.01395	0.0075	0.11093	0.09046	0.03007	-0.02046	0.00805	0.05193	-0.02116
gn_ls_res	0.09239	0.09084	-0.03005	0.86972	0.0376	0.39438	0.03574	0.04385	0.00072	0.01976	-0.02748	0.1144	-0.02225	0.00204	-0.02205	-0.00502	0.08166	0.10354	0.0114	-0.02456	0.00799	0.05406	-0.01269
sbal_L_gn_res	0.11191	0.12507	0.34009	0.86466	0.05461	0.25144	-0.00633	0.04358	0.04985	-0.03396	0.05747	0.11753	0.02532	0.02506	0.01317	-0.0132	0.0399	0.01055	-0.00629	-0.01804	-0.0109	0.04176	0.03003
sbal_R_gn_res	0.11544	0.13347	0.34796	0.85905	0.05078	0.25304	-0.01034	0.02763	0.05558	-0.04375	0.05664	0.11683	0.00407	0.03758	0.00547	0.01265	0.03914	0.01367	-0.01545	-0.01967	-0.01313	0.05531	0.00109
al_L_gn_res	0.12435	0.14625	0.34932	0.8404	0.04659	0.24821	0.06029	0.03974	0.08075	0.05661	0.06203	0.11534	0.02281	0.03594	-0.02087	-0.01367	0.0338	0.02699	-0.08416	-0.01648	0.11806	-0.01618	0.02981
al_R_gn_res	0.12718	0.15547	0.34843	0.83497	0.0542	0.26193	0.05999	0.04855	0.08095	0.058	0.07003	0.11017	0.02214	0.02895	-0.0146	0.01829	0.03345	0.03464	-0.07699	-0.01391	0.11239	-0.01618	-0.04395
ac_L_gn_res	0.10102	0.11576	0.26227	0.83404	0.09982	0.22313	0.11038	0.1223	0.01266	0.06549	0.06795	0.09043	0.27238	-0.00995	0.01143	-0.01896	0.03536	-0.0168	-0.01123	0.01239	0.03354	-0.04188	0.06133
gn_sl_res	0.06117	0.01636	-0.0735	0.83401	0.01546	-0.03006	0.06601	0.05291	-0.08482	0.03037	-0.01325	-0.49352	0.00827	-0.0403	0.00483	0.00016	-0.02008	0.08349	0.0105	-0.02125	0.01976	0.04111	-0.01218
ac_R_gn_res	0.10265	0.12156	0.26596	0.83015	0.09593	0.23506	0.10021	0.12434	0.02009	0.06433	0.06835	0.08404	0.28428	-0.00266	0.0247	0.01879	0.03007	-0.02023	-0.00063	0.00681	0.02892	-0.03996	-0.03758
ch_L_gn_res	0.07118	0.13178	0.09519	0.82075	0.28869	0.01554	0.11632	0.05262	0.02946	-0.02397	0.05894	0.07438	-0.01215	0.00312	0.0738	-0.01341	-0.08201	-0.32351	-0.05301	0.06528	0.04204	-0.03772	0.01079
ch_R_gn_res	0.07131	0.13922	0.07885	0.82064	0.30209	0.05179	0.11932	0.07461	0.06124	-0.01017	0.05058	0.04519	0.00928	-3e-05	0.07493	0.02184	-0.05603	-0.322	-0.02695	0.06398	0.01431	-0.0238	0.00465
gn_sn_res	0.09653	0.12129	0.37492	0.81028	0.05449	0.29053	-0.04077	0.05111	0.05902	0.03001	0.02876	0.10783	0.00438	0.02109	-0.04083	0.00066	0.0797	0.06361	0.22005	-0.02845	-0.01675	0.0348	-0.00864
gn_prn_res	0.13026	0.15402	0.36247	0.75132	0.04149	0.32399	-0.03845	0.07942	0.0841	0.07878	0.24953	0.09507	-0.01508	-0.00313	-0.02702	0.01068	0.04354	0.08395	0.05773	-0.09672	0.02938	-0.03113	-0.02171
en_L_gn_res	0.16679	0.4485	0.23646	0.7484	0.0584	0.17019	0.03208	0.08208	0.1984	0.00582	0.08869	0.10409	0.07119	0.02187	0.01436	-0.05631	0.02881	-0.00111	0.00798	0.09501	0.00635	-0.08896	0.05806
en_R_gn_res	0.16856	0.46238	0.23978	0.73658	0.06545	0.17762	0.02358	0.08295	0.20442	0.00562	0.08919	0.10161	0.06126	0.03019	0.0049	0.0443	0.03425	-0.00254	0.01024	0.10468	-0.00368	-0.09691	-0.00059
ex_L_gn_res	0.20693	0.41743	0.19479	0.69221	0.08199	0.15072	0.06284	0.28959	0.19434	0.00856	0.07195	0.08524	0.07442	-0.00029	0.02714	-0.09985	0.01166	-0.01449	-0.01939	0.14857	0.0088	-0.10536	0.07533
ex_R_gn_res	0.20698	0.42565	0.20497	0.67684	0.09942	0.15983	0.05852	0.29623	0.20452	0.00891	0.06873	0.08126	0.08301	0.00546	0.0244	0.09642	0.02745	-0.02199	-0.00181	0.1539	-0.00708	-0.11338	-0.00741
gn_n_res	0.15628	0.35545	0.25981	0.64284	0.02289	0.17837	-0.00879	0.0855	0.54642	-0.0277	0.098	0.10604	0.01934	0.04682	-0.00556	-0.00048	0.02913	0.0024	0.00106	0.03616	0.00937	-0.01786	0.00955
ch_L_ch_R_res	0.18004	0.03634	-0.03979	-0.04695	0.90691	-0.07474	0.16173	0.12809	-0.03024	0.00307	0.01952	-0.04288	0.04961	0.021	0.11388	-0.00126	-0.0384	-0.08737	0.00364	0.08876	-0.0328	-0.04796	0.00516
ch_R_sto_res	0.15025	0.00912	-0.04313	-0.01285	0.8925	-0.07463	0.13744	0.11062	-0.027	-0.00501	-0.00509	-0.05731	0.05554	-0.0039	0.10443	0.02939	-0.14019	-0.09474	-0.03378	0.03162	-0.00578	0.03014	0.11577
ch_L_sto_res	0.16807	0.04439	-0.02918	-0.04368	0.89012	-0.07388	0.15031	0.09316	-0.0245	-0.01423	0.02892	-0.00469	-0.02575	0.01488	0.10342	-0.02766	-0.1138	-0.10432	-0.04006	0.01413	0.04376	-0.04693	-0.10117
ch_R_ls_res	0.20302	0.03391	-0.09203	0.05067	0.88628	0.11087	0.1235	0.08349	-0.02055	0.01273	-0.02563	-0.01995	0.04322	0.02206	0.06424	0.02943	0.05184	0.06374	-0.01055	-0.00464	-0.00554	0.09273	0.12253
ch_L_ls_res	0.21326	0.06036	-0.07644	0.01768	0.88291	0.11501	0.13341	0.08146	-0.01988	0.01496	0.01761	0.02286	-0.02407	0.02514	0.06328	-0.0273	0.07856	0.05574	-0.0022	-0.02175	0.03018	-0.00461	-0.14266
ch_R_li_res	0.12521	0.03161	-0.03353	0.04012	0.87136	0.05521	0.13533	0.09106	0.00266	-0.01016	0.00267	-0.02205	0.0593	-0.00807	0.11083	0.02001	-0.10506	-0.25629	-0.03432	0.09234	-0.026	0.00465	0.08675
ch_R_cph_L_res	0.20235	0.03473	-0.05099	0.0378	0.86355	0.07825	0.1509	0.11551	-0.02516	0.00908	0.00747	-0.02076	0.06927	0.01021	0.28387	0.0208	0.06129	0.04062	0.00282	0.00104	-0.00267	0.05535	0.11255
ch_L_cph_R_res	0.21793	0.05935	-0.03573	0.01859	0.85909	0.08098	0.16995	0.09631	-0.01757	0.00074	0.0438	0.02373	-0.00043	0.02502	0.27682	-0.01438	0.07561	0.0408	0.00714	-0.00061	0.03888	-0.00427	-0.13239
ch_L_li_res	0.1449	0.06469	-0.00507	0.031	0.85481	0.04217	0.14524	0.05097	-0.01699	-0.03711	0.03446	0.0114	-0.03214	0.01115	0.10748	-0.03184	-0.10352	-0.27204	-0.08481	0.07552	0.04828	-0.05462	-0.07959
ch_R_cph_R_res	0.18521	0.04262	-0.10971	0.05457	0.85449	0.13597	0.05916	0.06446	-0.0055	0.032	-0.01814	-0.01732	0.046	0.02599	-0.19738	0.03891	0.09169	0.1096	0.01416	-0.03456	-0.0227	0.09497	0.1105
ch_L_cph_L_res	0.19869	0.06721	-0.1043	0.02978	0.84138	0.13995	0.07833	0.05605	-0.00852	0.02857	0.02319	0.02786	-0.01655	0.02614	-0.19973	-0.01932	0.10357	0.11169	0.0284	-0.02703	0.03161	0.0191	-0.14805
ch_R_sbal_L_res	0.25341	0.04701	0.26958	0.14744	0.75738	0.09143	0.2311	0.07639	0.04113	-0.21976	0.0682	-0.00813	0.05625	0.0632	0.04557	-0.00446	0.06571	0.12011	-0.03184	-0.02814	-0.00905	0.04239	0.21415
ch_R_sl_res	0.06975	0.07098	0.05756	0.17432	0.75563	-0.0172	0.13115	0.06952	0.05484	-0.03471	0.0145	0.25763	0.03484	0.00869	0.10922	0.02199	-0.07991	-0.39461	-0.06015	0.1047	-0.00946	-0.0429	0.06359
ch_L_sbal_R_res	0.27141	0.07316	0.27968	0.10715	0.7546	0.08456	0.22133	0.06094	0.05058	-0.25094	0.09635	0.041	0.00492	0.06724	0.03115	0.01435	0.06789	0.10987	0.00762	-0.04487	-0.01825	-0.00749	-0.1989
ch_L_sl_res	0.08779	0.08322	0.0771	0.17222	0.72959	-0.05304	0.14861	0.04869	0.02321	-0.04769	0.04405	0.29512	-0.00159	0.00317	0.11876	-0.03459	-0.10444	-0.39658	-0.088	0.10554	0.04896	-0.10437	-0.03439
ch_R_sn_res	0.20214	0.05926	0.35943	0.16939	0.71638	0.14626	-0.04235	0.08681	0.05006	0.05612	0.08089	0.00271	0.06276	0.05508	-0.03028	0.0108	0.13032	0.17157	0.26417	-0.07134	-0.0208	0.09235	0.17851
ch_L_sn_res	0.22335	0.08511	0.36153	0.14268	0.71243	0.14208	-0.03454	0.08239	0.05332	0.03749	0.1089	0.03569	0.0043	0.05673	-0.03812	-0.00281	0.13031	0.165	0.29463	-0.08476	-0.01445	0.02387	-0.19574
ch_R_al_L_res	0.2844	0.07778	0.29361	0.17794	0.69238	0.11736	0.34374	0.09489	0.05605	0.11557	0.08438	0.00597	0.05763	0.10524	0.0185	-0.02916	0.05733	0.15774	-0.05041	0.01391	0.10848	-0.00402	0.20592
ch_L_al_R_res	0.30314	0.10397	0.3078	0.14495	0.68998	0.12332	0.33957	0.09872	0.0534	0.097	0.11121	0.041	-0.00512	0.0935	0.02205	0.02417	0.06576	0.14957	-0.03011	0.00038	0.10903	-0.06431	-0.2054
ch_L_ac_R_res	0.2594	0.02892	0.20204	0.14194	0.65996	0.14278	0.37266	0.19805	-0.04335	0.08082	0.04593	0.00402	0.29793	0.04633	0.07259	0.02349	0.05247	0.1202	0.04476	0.01493	-0.02623	-0.12057	-0.17504
ch_R_ac_L_res	0.23106	0.00362	0.16741	0.15882	0.65267	0.12943	0.37759	0.20602	-0.05466	0.09487	0.0295	-0.03186	0.34136	0.03252	0.05857	-0.04062	0.0467	0.14252	0.02805	0.03318	-0.02865	-0.07163	0.20902
ch_L_sbal_L_res	0.20521	0.06865	0.3267	0.21675	0.63107	0.17501	-0.23197	0.10493	-0.0089	0.2459	0.12045	0.05681	0.08134	0.06181	0.01691	-0.01377	0.11542	0.20506	0.04654	-0.08819	-0.05492	0.05981	-0.13604
ch_R_sbal_R_res	0.20546	0.05735	0.34962	0.24097	0.59321	0.17649	-0.24697	0.05717	-0.01748	0.27354	0.09087	0.0268	0.04776	0.09262	0.00157	0.00561	0.10233	0.2249	-0.04746	-0.07781	-0.02764	0.13643	0.21545
ch_R_prn_res	0.23268	0.12906	0.33708	0.18575	0.57606	0.16361	-0.04839	0.11005	0.13288	0.1133	0.50374	0.00931	0.03527	0.04479	-0.01619	0.01164	0.07745	0.14512	0.02835	-0.12095	0.07688	0.00285	0.14716
ch_L_prn_res	0.24301	0.15086	0.33138	0.16356	0.57368	0.15561	-0.04735	0.10866	0.12501	0.09929	0.51639	0.02403	-0.0151	0.05301	-0.01744	0.01017	0.08109	0.13463	0.05474	-0.13313	0.07835	-0.04961	-0.16014
li_ls_res	0.08294	0.0055	-0.25914	0.20672	0.06194	0.90875	0.00104	0.043	-0.00685	0.04691	-0.02782	0.04511	-0.02487	0.00255	-0.05365	-0.00599	0.10832	0.0487	-0.01158	-0.02591	0.01424	0.01408	0.00286
cph_R_li_res	0.08964	0.0261	-0.23538	0.20462	0.12559	0.9047	0.02111	0.06251	0.01223	0.04127	0.01361	0.04555	0.01122	-0.00622	0.08818	0.00967	0.14477	0.02669	0.02143	-0.01044	0.01335	0.00991	-0.01492
cph_L_li_res	0.09189	0.02599	-0.23893	0.20618	0.13189	0.90172	0.01754	0.06947	-0.00416	0.03948	0.01298	0.04156	0.01621	-0.01651	0.10094	0.00037	0.13594	0.02082	0.0069	-0.01735	0.01716	0.00081	0.01345
li_sto_res	0.06036	0.00413	-0.20228	0.22778	0.04641	0.88637	-0.02837	0.01518	-0.00267	0.00967	0.01704	0.05246	-0.00587	-0.00654	-0.00233	-0.00078	-0.23131	0.05335	0.02864	-0.01691	0.00771	0.03558	-0.03129
sbal_L_li_res	0.13426	0.07302	0.3713	0.3158	0.07469	0.80782	0.01955	0.03141	0.05494	-0.16583	0.02817	0.08236	0.01845	0.02308	0.01708	-0.03242	0.0233	-0.03551	-0.04886	0.02154	-0.01726	0.01707	0.07909
sbal_R_li_res	0.13253	0.08039	0.37689	0.302	0.08915	0.80325	0.00862	0.02111	0.06518	-0.19146	0.02994	0.08703	0.01623	0.03502	0.00969	0.02157	0.01223	-0.03037	-0.02863	0.02123	-0.04741	0.03671	-0.02156
al_R_li_res	0.16698	0.12438	0.37465	0.2968	0.09974	0.78406	0.13995	0.05566	0.08201	0.10057	0.05529	0.08185	0.04259	0.01566	-0.02022	0.03472	0.01685	0.00812	-0.10396	0.00897	0.06912	-0.0162	-0.09523
li_sn_res	0.09831	0.06444	0.38786	0.27148	0.08219	0.78072	-0.0923	0.05976	0.06478	0.05554	0.00184	0.06149	0.00576	0.02293	-0.06639	-0.00058	0.09512	0.03188	0.30905	-0.01229	-0.03418	-0.00335	0.00049
al_L_li_res	0.16651	0.12248	0.37584	0.30577	0.08115	0.77736	0.14649	0.03175	0.07575	0.0998	0.03843	0.08269	0.02608	0.02956	-0.03298	-0.02857	0.02556	-0.00031	-0.1484	0.00376	0.09406	-0.01429	0.07365
ac_R_li_res	0.12812	0.0861	0.22515	0.3018	0.15238	0.71798	0.20289	0.16466	-0.03838	0.10705	0.03131	0.05032	0.40651	-0.04293	0.05603	0.03234	-0.00723	-0.05407	0.00227	0.04747	0.01871	-0.03374	-0.08525
ac_L_li_res	0.12463	0.08482	0.21716	0.30637	0.15358	0.71523	0.22147	0.16016	-0.04651	0.11147	0.03102	0.05003	0.39156	-0.05112	0.03573	-0.04122	0.00653	-0.04704	-0.02915	0.05352	0.04712	-0.0366	0.1061
li_prn_res	0.15073	0.12654	0.37227	0.21242	0.05906	0.68998	-0.09819	0.09866	0.12334	0.13123	0.38509	0.02478	-0.02019	-0.00021	-0.05587	0.02082	0.06707	0.05659	0.0676	-0.1475	0.04845	-0.09235	-0.01474
en_L_li_res	0.20994	0.5721	0.23745	0.32001	0.06699	0.61369	0.0216	0.08788	0.17884	0.01734	0.03722	0.0856	0.06503	0.00164	0.00929	-0.09501	0.00529	-0.00882	-0.00932	0.06657	0.0087	-0.03847	0.05013
en_R_li_res	0.20543	0.58376	0.23884	0.30078	0.08067	0.61231	0.00867	0.0907	0.18356	0.01808	0.03845	0.08138	0.05485	0.00906	-0.00287	0.07487	0.00848	-0.01431	0.00012	0.08114	-0.01442	-0.0527	-0.02776
ex_L_li_res	0.26047	0.47584	0.17284	0.27852	0.11099	0.54336	0.05904	0.43457	0.14548	0.03479	0.01321	0.05701	0.06747	-0.00132	0.02867	-0.16198	-0.00791	-0.01398	-0.03993	0.10692	0.01881	-0.03914	0.06265
ex_R_li_res	0.25074	0.47996	0.18509	0.26609	0.13409	0.53533	0.05572	0.43657	0.15621	0.03357	0.00666	0.0558	0.08943	0.00031	0.03009	0.15792	-0.00143	-0.02877	-0.01071	0.11433	-0.01478	-0.05285	-0.03848
ac_L_al_R_res	0.23984	0.0255	0.12006	0.05074	0.21672	0.02528	0.87667	0.09188	-0.02139	0.09732	0.04332	-0.01549	0.01123	0.0842	0.05923	-0.02406	0.01326	-0.01403	0.08835	0.03816	0.02705	-0.03086	0.02416
ac_R_al_L_res	0.24787	0.03171	0.13074	0.05348	0.208	0.03355	0.8761	0.07423	-0.0132	0.09898	0.03814	-0.01159	-0.00221	0.10147	0.06745	-0.00279	0.01333	-0.02411	0.08925	0.03992	0.01674	-0.01721	0.0372
al_L_al_R_res	0.24299	0.06186	0.14816	0.03904	0.18906	0.00462	0.86651	0.02094	0.02999	0.10703	0.07638	0.01692	-0.07258	0.10126	0.0373	-0.00626	0.03096	-0.01685	0.117	0.06131	-0.08982	0.06184	0.01644
sbal_L_ac_R_res	0.19783	0.0337	0.07359	0.0228	0.17552	0.03813	0.85631	0.08977	-0.02103	-0.19911	0.01293	-0.03415	0.16555	0.0124	0.05962	0.06264	0.01636	-0.03601	0.00362	-0.02104	0.05365	-0.06025	-0.04131
sbal_R_al_L_res	0.20122	0.05873	0.13268	0.01424	0.16091	0.00758	0.8516	0.00044	0.09307	-0.30381	0.05103	0.01878	-0.0203	0.0453	-0.0023	-0.02995	0.01662	0.0044	0.02832	0.01985	0.02782	-0.03358	-0.0159
sbal_L_al_R_res	0.21021	0.06414	0.15827	0.0073	0.12116	0.00584	0.84847	-0.02138	0.09575	-0.28206	0.04903	0.00449	-0.10362	0.06172	-0.00395	0.05062	0.02468	-0.00245	-0.02757	0.01523	0.06277	-0.03173	-0.05464
ac_L_ac_R_res	0.21916	-0.05175	0.09837	0.03656	0.21574	0.04464	0.8431	0.12626	-0.0552	0.04878	-0.03466	-0.0425	0.06956	0.08049	0.06798	-0.0204	-0.00132	-0.01997	0.06185	0.01066	-0.06328	-0.1176	0.04497
sbal_R_ac_L_res	0.1833	0.02288	0.03903	0.02386	0.21403	0.02973	0.84157	0.12395	-0.02405	-0.19979	0.03196	-0.02396	0.2386	-0.02458	0.04504	-0.04717	0.0142	-0.013	0.06119	-0.01742	0.04007	-0.06874	0.01177
al_L_sn_res	0.24091	0.14197	0.11143	0.05182	0.11521	0.00316	0.75823	-0.02818	0.00973	0.11237	0.13737	0.04213	-0.00039	0.02652	0.03378	-0.05764	-0.03182	0.00993	-0.39023	-0.01376	-0.03633	0.13668	0.02689
al_R_sn_res	0.23122	0.13624	0.13099	0.034	0.1294	-0.00812	0.74603	-0.00593	0.04198	0.11089	0.1661	0.03012	0.01692	0.01768	0.06696	0.08636	-0.01511	-0.01669	-0.37527	-0.02192	-0.03561	0.15496	-0.06125
ac_L_sn_res	0.18264	0.13081	0.02017	0.08244	0.19308	0.04864	0.63906	0.16217	-0.12089	0.13183	0.16695	-0.01291	0.44153	-0.08892	0.10025	-0.06533	-0.00706	-0.00467	-0.11321	-0.04221	0.10072	0.13182	0.04959
ac_R_sn_res	0.19374	0.13662	0.04976	0.07581	0.1805	0.05736	0.63724	0.14581	-0.11389	0.12755	0.15506	-0.0136	0.42754	-0.06766	0.14125	0.08195	-0.0006	-0.04214	-0.14767	-0.05149	0.08419	0.15871	-0.04655
cph_R_ac_L_res	0.1669	0.09065	0.459	0.14084	0.19993	0.06278	0.49984	0.19115	-0.08998	0.11209	0.02372	0.02238	0.44253	-0.0561	0.28224	-0.07164	-0.04756	0.02974	0.00494	0.04015	0.05958	-0.00192	0.13138
ex_L_en_L_res	0.13944	-0.08824	-0.05774	0.07148	0.17132	0.07066	0.01708	0.82725	-0.03015	0.11157	0.08596	-0.01956	0.11722	-0.14781	0.03636	-0.04416	0.0201	0.016	0.04452	-0.03245	-0.00056	-0.01508	-0.01262
ex_R_en_R_res	0.13966	-0.09531	-0.04789	0.09692	0.16372	0.06729	0.04766	0.81273	-0.0512	0.09135	0.0814	-0.00955	0.13984	-0.13666	0.06346	0.0961	-0.0051	0.0263	0.01919	-0.0469	0.01086	-0.0101	0.01199
ex_L_ex_R_res	0.30483	0.02447	0.01896	0.0673	0.18671	0.06795	0.1152	0.69709	-0.04664	0.06431	0.05537	0.0257	0.05167	0.50211	0.02412	0.01023	-0.00359	0.02979	0.02515	-0.02422	-0.03502	-0.08335	0.00921
al_L_ex_L_res	0.21733	0.56171	-0.06849	0.0745	0.08623	0.05288	-0.16264	0.66912	0.09985	-0.00688	0.02599	-0.01836	0.05594	0.01501	0.04274	-0.21784	-0.00518	-0.02453	0.06625	-0.0153	0.13289	0.00415	-0.03052
al_R_ex_R_res	0.20863	0.58709	-0.05263	0.07413	0.09595	0.04334	-0.15159	0.64615	0.0987	-0.00639	-0.01224	-0.02552	0.05425	0.02711	0.03664	0.22833	0.00461	-0.05119	0.02466	-0.01239	0.11721	-0.01559	0.04799
sbal_R_ex_L_res	0.31796	0.4771	-0.00764	0.07814	0.15759	0.07505	0.26944	0.63774	0.117	-0.02532	0.04432	0.01198	0.07159	0.08317	0.01448	-0.23905	0.01284	0.01322	0.01221	-0.01849	0.05927	-0.03351	-0.03286
al_R_ex_L_res	0.34868	0.38397	0.03377	0.08759	0.1964	0.05445	0.33943	0.63587	0.05779	0.06365	0.05815	0.01491	-0.00127	0.19839	0.04546	-0.23654	0.01422	-0.01107	0.09085	0.00609	0.02937	0.00802	0.00815
ac_R_ex_L_res	0.36529	0.34379	0.07614	0.0808	0.17446	0.0727	0.32235	0.61514	0.11239	0.00915	-1e-05	0.01597	-0.15973	0.2427	0.02388	-0.24583	0.00202	0.02277	0.02619	0.01643	-0.0498	-0.07958	0.04154
ex_L_sn_res	0.30253	0.55976	-0.01724	0.08441	0.10999	0.05414	0.11322	0.61489	0.09133	0.03967	0.09286	0.01297	0.08425	0.04251	0.05083	-0.23207	-0.02224	-0.00696	-0.20639	-0.03929	0.07107	0.0817	-0.02119
sbal_L_ex_L_res	0.23225	0.54536	-0.06367	0.08584	0.10912	0.07746	-0.05984	0.61326	0.08011	0.36349	0.03294	-0.002	0.09925	0.01495	0.01409	-0.19109	0.00444	0.01391	0.01446	-0.0039	0.03718	0.02699	-0.03339
al_L_ex_R_res	0.3233	0.41243	0.04049	0.0795	0.20411	0.04823	0.34409	0.60949	0.07067	0.06532	0.05449	-0.01055	0.03227	0.2119	0.05441	0.24213	0.01282	-0.03515	0.09144	0.02192	0.0233	-0.00442	0.02272
sbal_L_ex_R_res	0.29828	0.51087	0.01623	0.06564	0.15442	0.06253	0.27269	0.59991	0.12772	-0.0276	0.02386	-0.01435	0.05403	0.11415	0.01222	0.28114	0.01824	-0.01466	-0.02803	-0.00668	0.05516	-0.04024	-0.02552
ac_L_ex_R_res	0.34535	0.37197	0.08313	0.07459	0.1822	0.06512	0.33306	0.59518	0.11508	0.00572	-0.01141	-0.00942	-0.123	0.25753	0.03129	0.24377	0.00091	0.00137	0.01674	0.03353	-0.06029	-0.10304	0.00549
ex_R_sn_res	0.28115	0.57531	0.00288	0.07237	0.12317	0.04125	0.11456	0.5941	0.10382	0.03865	0.07741	-0.0037	0.1011	0.05213	0.06088	0.26202	-0.01038	-0.04097	-0.22415	-0.0339	0.05623	0.07059	0.00375
ex_L_n_res	0.26553	0.04729	0.07306	0.04719	0.1937	0.01915	0.0285	0.59289	0.18459	0.04212	0.10579	0.04388	0.02448	0.50685	-0.00374	-0.11131	0.05844	0.00953	0.05676	-0.00668	0.04924	0.16717	-0.08027
sbal_R_ex_R_res	0.22935	0.55272	-0.04164	0.08632	0.09747	0.07462	-0.05012	0.59214	0.08371	0.3917	0.01714	-0.01421	0.08295	0.01824	0.01925	0.21491	0.02278	-0.01431	-0.01881	-0.00097	0.05186	-0.00513	0.01122
ex_R_n_res	0.27603	0.07329	0.06586	0.05144	0.16399	0.00696	0.0477	0.5737	0.17688	-0.00065	0.10606	0.03691	0.00959	0.53975	-0.00032	0.15445	0.03778	0.00157	-0.00965	-0.02375	0.07025	0.1602	0.03586
ex_L_prn_res	0.27644	0.50628	-0.022	0.08414	0.16377	0.01968	0.09629	0.56893	0.02855	0.02932	0.20988	0.02354	0.09674	0.10292	0.05079	-0.22721	0.01646	-0.05347	-0.08154	-0.02952	0.10922	0.27768	-0.0479
cph_R_ex_L_res	0.30438	0.5226	0.36272	0.1499	0.12697	0.07614	0.11374	0.56033	0.12412	0.03556	0.01792	0.04288	0.0796	0.04313	0.15755	-0.21476	-0.04325	0.04298	-0.02184	0.04581	0.03049	0.00977	0.03931
ex_R_prn_res	0.25703	0.52096	-0.01017	0.0743	0.17037	0.00171	0.11146	0.54995	0.05446	0.02437	0.19428	0.01035	0.12363	0.10487	0.0641	0.22748	0.01778	-0.08392	-0.10343	-0.02524	0.09804	0.2798	0.04562
ch_R_ex_L_res	0.34143	0.38673	0.14166	0.21847	0.37234	0.17746	0.09382	0.53111	0.12859	0.04684	0.03366	0.02522	0.12009	0.11245	0.04528	-0.18202	0.03249	0.21154	0.02912	0.13316	-0.04277	-0.08446	0.1203
ch_L_ex_R_res	0.34105	0.41055	0.16565	0.19515	0.38005	0.18212	0.09737	0.5115	0.13684	0.04186	0.0319	0.03918	0.10216	0.12078	0.03807	0.17328	0.05466	0.18611	0.03406	0.14013	-0.05056	-0.12906	-0.08223
sbal_L_n_res	0.13462	0.48614	0.04523	0.04221	-0.03009	0.0446	0.03855	0.09703	0.82821	-0.00454	0.07566	0.0258	-0.01115	0.00513	-0.02856	0.04096	-0.00028	0.00549	0.00141	-0.01621	0.03231	-0.04957	-0.031
sbal_R_n_res	0.14021	0.48143	0.03602	0.05222	-0.02477	0.05076	0.04175	0.12182	0.82563	0.00392	0.0811	0.03325	0.01151	-0.01378	-0.02141	-0.02503	0.00268	0.00672	0.01637	-0.01918	0.03458	-0.06686	-0.01762
ac_L_n_res	0.15296	0.40382	0.11743	0.04707	-0.03782	0.02252	0.01349	0.01109	0.81425	-0.10586	0.06321	0.04629	-0.26656	0.09759	-0.00984	0.03836	0.00215	0.01631	0.02605	0.04301	-0.03246	0.00042	-0.02703
al_R_n_res	0.15867	0.46138	0.04339	0.05141	-0.00488	0.02179	0.0653	0.10791	0.81345	-0.09193	0.07748	0.03731	-0.03959	0.02507	0.0118	-0.05061	0.00709	-0.02706	0.11587	0.00334	-0.0881	0.00201	0.03903
al_L_n_res	0.14608	0.46729	0.04199	0.04447	0.0056	0.02722	0.06567	0.1091	0.81185	-0.07763	0.08427	0.02315	-0.0217	0.02133	0.02353	0.04181	0.00321	-0.02683	0.13024	0.01289	-0.09251	0.0053	-0.00421
ac_R_n_res	0.16342	0.39945	0.11523	0.04539	-0.03896	0.02169	0.01596	0.01186	0.8032	-0.11441	0.0639	0.05936	-0.29678	0.08864	-0.02538	-0.04211	0.00896	0.02579	0.01405	0.03851	-0.03103	0.00036	0.04197
sn_n_res	0.1428	0.49892	0.00402	0.03995	-0.04779	0.01265	0.0283	0.08755	0.77111	-0.05761	0.11547	0.03327	0.0168	-0.02412	0.03348	0.00549	-0.04867	-0.03835	-0.27409	-0.05692	0.03557	0.00364	0.00033
sto_n_res	0.15995	0.45242	0.37116	0.15358	-0.00279	0.16779	-0.0273	0.10244	0.7262	-0.02702	0.07675	0.06568	0.02352	0.02159	-0.01061	-0.00023	0.12686	-0.04192	-0.02404	0.01895	-0.00818	-0.04011	0.01558
ch_L_n_res	0.2223	0.38858	0.26924	0.19975	0.14767	0.17838	-0.04702	0.1098	0.72153	-0.02473	0.10554	0.07235	0.02903	0.08272	-0.02555	0.02655	0.08266	0.20922	0.03665	0.03583	-0.01702	-0.03081	-0.04952
ch_R_n_res	0.22406	0.3864	0.26987	0.21461	0.13908	0.17606	-0.05252	0.1113	0.71788	-0.03217	0.10421	0.07226	0.03958	0.08213	-0.02581	-0.03215	0.06979	0.22178	0.02282	0.03608	-0.01165	-0.01199	0.0608
cph_L_n_res	0.14957	0.45847	0.45325	0.10501	-0.03772	0.00627	-0.02688	0.08319	0.7163	-0.04225	0.07325	0.05083	0.00704	0.01319	-0.00081	0.0103	-0.06073	-0.00592	-0.02125	-0.02773	-0.00282	-0.00804	-0.00527
cph_R_n_res	0.15185	0.45845	0.45036	0.10445	-0.03748	0.01065	-0.02847	0.09328	0.71475	-0.04108	0.07652	0.05434	0.01411	0.0043	0.00222	-0.01268	-0.06459	-0.00339	-0.01909	-0.02983	-0.00452	-0.01526	0.00268
ls_n_res	0.14621	0.46642	0.44854	0.09712	-0.02216	0.01716	-0.0319	0.09525	0.71263	-0.04002	0.09293	0.04808	0.03256	-0.00264	0.02368	0.0064	-0.03252	-0.00988	-0.0001	-0.02794	-0.00784	-0.01423	-0.00564
prn_n_res	0.12482	0.56643	-0.02838	0.04324	-0.00276	-0.01162	0.05444	0.08607	0.66481	-0.08337	0.07226	0.04149	0.07349	-0.06097	0.04334	-0.01799	-0.0207	-0.08827	-0.12376	-0.06238	0.02712	0.19269	0.01759
li_n_res	0.16992	0.40316	0.24292	0.21926	0.01969	0.5208	-0.03342	0.10272	0.63429	-0.01675	0.07338	0.07166	0.01612	0.01131	-0.01218	0.00017	0.01361	-0.01454	-0.01316	-0.00262	-0.00013	-0.01965	0.00434
sl_n_res	0.13056	0.38739	0.33818	0.32631	0.01315	0.25571	-0.03907	0.06881	0.61773	-0.04505	0.07595	0.37725	0.01298	0.04264	-0.00564	-0.00219	0.02916	-0.03346	-0.01113	0.0302	-0.00214	-0.0295	0.00724
sbal_R_al_R_res	0.11488	0.11568	0.06181	0.07709	0.04892	0.07754	0.25528	0.08916	-0.01409	0.83033	0.07017	-0.0011	0.00434	0.0161	-0.01489	0.02916	0.01874	0.05297	-0.1095	0.00888	0.19136	-0.0482	-0.07186
sbal_L_al_L_res	0.10419	0.11437	0.06443	0.06718	0.07555	0.06562	0.26375	0.06189	-0.00505	0.80794	0.05532	0.01734	0.03975	0.0428	-0.05534	-0.01988	0.00831	0.06062	-0.10474	0.01718	0.16247	-0.01996	-0.00293
sbal_R_ac_R_res	0.08017	0.08501	-0.09564	0.07961	0.10505	0.08045	0.20278	0.1888	-0.19094	0.72086	0.05685	-0.034	0.41746	-0.08264	0.08118	0.03196	0.02284	-0.0292	0.02054	-0.03625	0.09995	0.04962	-0.02503
sbal_L_ac_L_res	0.04109	0.08144	-0.12631	0.06604	0.1654	0.05595	0.20071	0.21429	-0.18137	0.66742	0.07089	-0.03128	0.48956	-0.09688	0.06059	-0.01489	0.01411	-0.00693	0.08004	-0.02531	0.05876	0.06426	0.02218
sbal_L_sn_res	0.12069	0.03833	0.16258	-0.00068	0.00011	-0.00205	0.45172	-0.07694	0.10517	-0.72224	0.07672	0.01653	-0.08535	0.00573	-0.00386	-0.02129	-0.00263	0.02372	-0.10675	-0.0166	0.08317	0.00495	-0.00475
sbal_L_sbal_R_res	0.11059	0.00869	0.09416	-0.0293	0.06793	-0.01849	0.59542	-0.04818	0.11067	-0.73044	0.00718	0.0025	-0.04916	0.00771	-0.01013	0.01417	0.00793	-0.01018	-0.02246	-0.0112	0.0477	-0.06454	-0.04138
sbal_R_sn_res	0.07995	0.02805	0.13793	-0.01436	0.07863	-0.01667	0.42955	-0.03297	0.1132	-0.76235	0.08669	0.02155	0.04133	-0.01201	0.01901	0.03981	-0.00506	0.00919	-0.0403	-0.01216	0.00637	0.0293	-0.05357
sn_prn_res	0.12225	0.1426	-0.04816	0.06932	0.0427	0.03188	0.04094	0.09969	0.1338	0.10046	0.76692	0.00093	-0.00701	0.01852	0.07108	-0.0019	-0.09126	-0.03319	-0.36821	0.01136	0.1509	-0.14794	0.01965
sbal_L_prn_res	0.16327	0.17696	0.17128	0.08041	0.04587	0.07518	0.2101	0.04937	0.22019	-0.31375	0.72378	0.01581	-0.06403	0.03644	-0.01334	-0.0116	-0.00414	0.04411	-0.00302	0.04719	0.17031	-0.07591	-0.02202
sbal_R_prn_res	0.1277	0.1622	0.14402	0.08017	0.10524	0.06651	0.2091	0.10131	0.23375	-0.34063	0.7226	0.02008	0.06084	0.00432	0.01146	-0.00521	-0.00916	0.03864	0.07747	0.06225	0.11533	-0.07626	-0.02353
ac_L_prn_res	0.20912	0.27155	0.06945	0.13494	0.17572	0.05689	0.34247	0.11234	0.0489	0.11468	0.66524	0.03118	0.1315	0.00478	0.09189	-0.04158	0.01243	-0.00302	0.02395	0.06205	0.16559	0.23248	0.0026
ac_R_prn_res	0.22434	0.26783	0.08731	0.12563	0.16738	0.05972	0.35649	0.09223	0.06686	0.10459	0.65916	0.04324	0.10543	0.00504	0.10367	0.02607	0.02126	-0.01045	0.00909	0.07086	0.14597	0.26214	0.03219
al_R_prn_res	0.20103	0.18918	0.10631	0.07276	0.16439	0.01827	0.40404	0.05048	0.12886	0.052	0.63373	0.04772	0.09211	0.01558	0.06084	0.01755	0.04462	-0.01895	0.0918	0.08005	-0.29006	0.28937	0.04074
al_L_prn_res	0.21932	0.22587	0.09837	0.08693	0.16453	0.0457	0.4153	0.04539	0.05786	0.06594	0.62418	0.04724	0.03921	0.01656	0.05018	-0.02934	0.0349	0.00635	0.03519	0.07216	-0.29564	0.27347	-0.01789
sl_li_res	-0.00351	0.15721	0.35171	0.2993	-0.02217	-0.22111	-0.02266	-0.03406	0.11421	-0.06241	-0.00327	0.77936	-0.03273	0.05896	0.02008	0.00064	0.00081	0.02137	0.01582	0.02581	-0.04031	0.04617	-0.01065
sl_sto_res	0.0307	0.11994	0.13815	0.43484	0.02794	0.36517	-0.02938	-0.00062	0.09935	-0.04401	0.01665	0.75548	-0.03007	0.03483	0.01878	0.00013	-0.19937	0.0424	0.01966	-0.02611	0.00539	0.04114	-0.01711
cph_L_sl_res	0.07045	0.12889	0.04168	0.41213	0.08781	0.56942	-0.00537	0.03412	0.08631	-0.00318	0.01337	0.63965	0.00631	0.02359	0.05891	-0.00065	0.16134	0.04155	0.02675	-0.0061	-0.00519	0.02446	0.00593
cph_R_sl_res	0.06839	0.13409	0.04928	0.40881	0.08305	0.57004	-0.00581	0.02033	0.10187	-0.00733	0.0123	0.63738	-0.01258	0.04012	0.04538	0.01113	0.17098	0.04231	0.02689	-0.0077	-0.00506	0.03543	-0.01967
sl_ls_res	0.06867	0.11506	0.02739	0.40829	0.03714	0.58163	-0.01292	0.01062	0.08199	-0.00208	-0.02426	0.63613	-0.03876	0.04363	-0.03578	-0.00503	0.13237	0.06741	0.00273	-0.01632	-0.00676	0.0402	-0.00373
sbal_L_sl_res	0.08166	0.13274	0.50046	0.45258	0.05331	0.36653	-0.02655	0.0051	0.11754	-0.11887	0.04773	0.56058	0.02169	0.05042	0.01917	-0.02252	0.05174	-0.05275	-0.03101	0.0128	-0.02536	0.01532	0.05722
sbal_R_sl_res	0.08174	0.14146	0.50679	0.43899	0.056	0.36376	-0.03627	-0.01338	0.12556	-0.13568	0.04726	0.56024	-0.00168	0.06636	0.00853	0.0151	0.04873	-0.05013	-0.032	0.00906	-0.03728	0.03388	-0.00534
al_L_sl_res	0.10678	0.16343	0.50335	0.44435	0.05258	0.36463	0.0764	0.00552	0.14248	0.04781	0.05215	0.53681	0.02396	0.0584	-0.0214	-0.02359	0.0453	-0.02573	-0.11904	0.01135	0.10633	-0.03659	0.0569
al_R_sl_res	0.10674	0.17131	0.50485	0.4368	0.06588	0.37695	0.06939	0.01582	0.14532	0.04582	0.06232	0.53383	0.01939	0.05315	-0.01621	0.02383	0.0444	-0.01971	-0.10176	0.01111	0.09279	-0.03398	-0.06747
ac_L_sl_res	0.07439	0.12183	0.38486	0.46492	0.12488	0.34736	0.15388	0.11896	0.03818	0.06275	0.04489	0.49861	0.35516	-0.01411	0.03031	-0.03598	0.03756	-0.07834	-0.02862	0.05421	0.03346	-0.06997	0.0949
ac_R_sl_res	0.07608	0.12804	0.3944	0.46137	0.12253	0.35921	0.1343	0.11701	0.04673	0.05676	0.04423	0.49475	0.35802	0.00085	0.04367	0.02302	0.03104	-0.08586	-0.01317	0.04367	0.01904	-0.06347	-0.06372
ch_R_ac_R_res	0.14013	0.03429	0.31631	0.31706	0.30617	0.288	-0.08538	0.18082	-0.03298	0.13092	0.08004	0.03516	0.55444	-0.00067	-0.01212	0.00554	0.11363	0.34823	0.0126	-0.03593	0.03301	-0.03466	0.03291
ac_R_sto_res	0.13346	0.1056	0.46	0.22382	0.16826	0.25842	0.33995	0.20871	-0.0585	0.13253	0.02087	0.02136	0.53654	-0.04972	0.08397	0.05052	0.15176	-0.1052	-0.02189	0.0678	0.01959	-0.07161	-0.09685
ac_L_ls_res	0.13578	0.13471	0.51032	0.14663	0.1587	0.08784	0.41428	0.19742	-0.07661	0.13658	0.04237	0.01894	0.53182	-0.08726	0.12385	-0.0593	-0.00937	0.03346	0.0279	0.04393	0.0515	0.00248	0.12257
ac_L_sto_res	0.12377	0.103	0.43493	0.21603	0.17899	0.25504	0.3661	0.21341	-0.05949	0.14663	0.02282	0.02812	0.52248	-0.05998	0.05881	-0.06205	0.17873	-0.08983	-0.04312	0.07515	0.04921	-0.08122	0.16855
ch_L_ac_L_res	0.16063	0.04722	0.32011	0.2978	0.33153	0.30179	-0.0674	0.18665	-0.01951	0.13362	0.08827	0.05297	0.50163	-0.0109	-0.03951	-0.00923	0.15476	0.3512	0.02418	-0.04109	0.02339	-0.07141	-0.03578
en_L_en_R_res	0.23664	0.14394	0.0965	-0.00412	0.04952	0.01722	0.11252	-0.01552	-0.00473	-0.02959	-0.05284	0.04372	-0.08945	0.89109	-0.02237	-0.01885	-0.00463	0.00631	-0.01974	0.00778	-0.03317	-0.07073	0.01206
ex_R_en_L_res	0.30533	0.07921	0.05968	0.05172	0.14622	0.05561	0.13394	0.46325	-0.04022	0.02489	0.00761	0.03762	-0.00139	0.74351	0.01491	0.05091	-0.01001	0.02429	-0.00186	-0.01658	-0.03346	-0.08124	0.01842
ex_L_en_R_res	0.31094	0.07709	0.0517	0.03966	0.1518	0.05733	0.11731	0.49553	-0.02258	0.04113	0.00953	0.03085	-0.00619	0.72694	0.00206	-0.05318	0.00584	0.01787	0.01217	-0.01369	-0.03359	-0.08001	0.00377
en_L_n_res	0.184	0.12567	0.13946	-0.06352	0.03988	-0.08249	-0.00324	-0.06579	0.51182	-0.10769	0.08103	0.07521	-0.1072	0.58837	-0.05127	-0.04631	0.03978	-0.02607	0.00488	0.06801	0.08086	0.28111	-0.09468
en_R_n_res	0.18147	0.13575	0.1289	-0.07363	0.02591	-0.08886	-0.00733	-0.05515	0.52331	-0.12313	0.08584	0.06118	-0.12624	0.57691	-0.06263	0.06224	0.03893	-0.03998	-0.024	0.06124	0.07999	0.26939	0.01474
cph_L_cph_R_res	0.11825	0.01033	0.07541	0.02902	0.30046	0.02701	0.19216	0.09375	-0.02531	-0.03386	0.04575	0.01843	0.03323	-0.00897	0.89872	-0.00574	0.03756	-0.02003	-0.02097	-0.00307	0.05471	0.0013	0.00217
cph_R_ls_res	0.0982	0.02055	0.06581	0.0405	0.22967	0.03058	0.17669	0.06134	-0.00387	-0.04561	0.05477	0.01952	0.04245	-0.00453	0.82409	0.01883	0.04488	-0.01135	-0.00022	0.03444	0.06971	0.04449	0.00843
cph_L_ls_res	0.09845	0.02254	0.05476	0.00914	0.32007	0.05246	0.14669	0.11964	-0.02075	-0.00963	0.05751	0.00461	0.05831	-0.03114	0.79877	-0.01365	0.08908	-0.02755	0.0023	-0.02852	0.01866	-0.04355	-0.00523
cph_R_sto_res	0.11801	0.07495	-0.08977	0.15525	0.17028	0.51505	0.07832	0.04029	0.03648	0.04387	0.01459	0.07347	0.04927	0.02016	0.26937	0.02012	0.67752	0.05028	0.03589	0.03352	-0.00836	0.01895	-0.03595
cph_L_sto_res	0.1199	0.07742	-0.10626	0.14045	0.20411	0.50301	0.07058	0.07255	0.01999	0.04978	0.00827	0.0728	0.06255	0.00396	0.2973	-0.00631	0.66776	0.03884	0.03236	0.01399	-0.01249	-0.00727	0.03038
sto_ls_res	0.09729	0.0506	-0.15442	0.16461	0.01539	0.56279	0.00137	-0.00933	0.01817	0.06713	-0.06848	0.08268	-0.00916	0.04008	-0.10124	-0.01377	0.65594	0.12491	0.01233	0.00764	-0.03165	0.03455	-0.00853
ac_L_al_L_res	0.04881	0.16159	-0.01394	0.10573	0.05523	0.02536	0.05069	0.09763	-0.00217	0.15471	0.17634	-0.01281	0.12181	-0.00147	0.07502	-0.01848	-0.0155	-0.01502	0.04513	0.02053	0.77729	0.01703	0.02432
ac_R_al_R_res	0.09563	0.19237	0.00286	0.1088	0.04632	0.05878	0.0831	0.07006	-0.07653	0.1504	0.129	0.00471	0.00968	-0.01938	0.07021	0.01896	-0.01386	0.01224	-0.06886	0.01984	0.75488	0.02938	-0.02448

## Sheet: Distances loading on factors
Factor1	Factor2	Factor3	Factor4	Factor5	Factor6	Factor7	Factor8	Factor9	Factor10	Factor11	Factor12	Factor13	Factor14	Factor15	Factor16	Factor17	Factor18	Factor19	Factor20	Factor21	Factor22	Factor23
t_R_ac_R_res	al_R_en_R_res	cph_L_sbal_L_res	gn_sto_res	ch_L_ch_R_res	li_ls_res	ac_L_al_R_res	ex_L_en_L_res	sbal_L_n_res	sbal_R_al_R_res	sn_prn_res	sl_li_res	ch_R_ac_R_res	en_L_en_R_res	cph_L_cph_R_res		cph_R_sto_res				ac_L_al_L_res
t_L_ac_L_res	al_L_en_L_res	cph_R_sn_res	gn_li_res	ch_R_sto_res	cph_R_li_res	ac_R_al_L_res	ex_R_en_R_res	sbal_R_n_res	sbal_L_al_L_res	sbal_L_prn_res	sl_sto_res	ac_R_sto_res	ex_R_en_L_res	cph_R_ls_res		cph_L_sto_res				ac_R_al_R_res
t_L_sbal_R_res	sbal_L_en_L_res	cph_L_sn_res	cph_L_gn_res	ch_L_sto_res	cph_L_li_res	al_L_al_R_res	ex_L_ex_R_res	ac_L_n_res	sbal_R_ac_R_res	sbal_R_prn_res	cph_L_sl_res	ac_L_ls_res	ex_L_en_R_res	cph_L_ls_res		sto_ls_res
t_L_sn_res	sbal_R_en_R_res	cph_R_sbal_R_res	cph_R_gn_res	ch_R_ls_res	li_sto_res	sbal_L_ac_R_res	al_L_ex_L_res	al_R_n_res	sbal_L_ac_L_res	ac_L_prn_res	cph_R_sl_res	ac_L_sto_res	en_L_n_res
t_L_ac_R_res	en_R_sn_res	cph_R_al_R_res	gn_ls_res	ch_L_ls_res	sbal_L_li_res	sbal_R_al_L_res	al_R_ex_R_res	al_L_n_res	sbal_L_sn_res	ac_R_prn_res	sl_ls_res	ch_L_ac_L_res	en_R_n_res
t_L_al_L_res	en_L_sn_res	ls_sn_res	sbal_L_gn_res	ch_R_li_res	sbal_R_li_res	sbal_L_al_R_res	sbal_R_ex_L_res	ac_R_n_res	sbal_L_sbal_R_res	al_R_prn_res	sbal_L_sl_res
t_R_sn_res	sbal_L_en_R_res	cph_L_al_L_res	sbal_R_gn_res	ch_R_cph_L_res	al_R_li_res	ac_L_ac_R_res	al_R_ex_L_res	sn_n_res	sbal_R_sn_res	al_L_prn_res	sbal_R_sl_res
t_R_ac_L_res	sbal_R_en_L_res	al_R_ls_res	al_L_gn_res	ch_L_cph_R_res	li_sn_res	sbal_R_ac_L_res	ac_R_ex_L_res	sto_n_res			al_L_sl_res
t_R_sbal_L_res	ac_L_en_L_res	al_L_ls_res	al_R_gn_res	ch_L_li_res	al_L_li_res	al_L_sn_res	ex_L_sn_res	ch_L_n_res			al_R_sl_res
t_R_al_R_res	en_R_prn_res	sbal_L_ls_res	ac_L_gn_res	ch_R_cph_R_res	ac_R_li_res	al_R_sn_res	sbal_L_ex_L_res	ch_R_n_res			ac_L_sl_res
t_L_al_R_res	ac_R_en_R_res	sbal_R_ls_res	gn_sl_res	ch_L_cph_L_res	ac_L_li_res	ac_L_sn_res	al_L_ex_R_res	cph_L_n_res			ac_R_sl_res
t_L_cph_L_res	cph_R_en_R_res	sbal_R_sto_res	ac_R_gn_res	ch_R_sbal_L_res	li_prn_res	ac_R_sn_res	sbal_L_ex_R_res	cph_R_n_res
t_R_cph_R_res	en_R_ls_res	sbal_L_sto_res	ch_L_gn_res	ch_R_sl_res	en_L_li_res	cph_R_ac_L_res	ac_L_ex_R_res	ls_n_res
t_L_ls_res	en_L_prn_res	cph_L_al_R_res	ch_R_gn_res	ch_L_sbal_R_res	en_R_li_res		ex_R_sn_res	prn_n_res
t_L_cph_R_res	al_L_en_R_res	al_R_sto_res	gn_sn_res	ch_L_sl_res	ex_L_li_res		ex_L_n_res	li_n_res
t_R_ls_res	cph_L_en_L_res	cph_R_al_L_res	gn_prn_res	ch_R_sn_res	ex_R_li_res		sbal_R_ex_R_res	sl_n_res
t_R_al_L_res	cph_L_en_R_res	sto_sn_res	en_L_gn_res	ch_L_sn_res			ex_R_n_res
t_R_cph_L_res	en_L_ls_res	al_L_sto_res	en_R_gn_res	ch_R_al_L_res			ex_L_prn_res
t_L_sbal_L_res	en_R_sto_res	ls_prn_res	ex_L_gn_res	ch_L_al_R_res			cph_R_ex_L_res
t_R_sbal_R_res	cph_R_en_L_res	cph_L_prn_res	ex_R_gn_res	ch_L_ac_R_res			ex_R_prn_res
t_L_sto_res	en_L_sto_res	cph_R_sbal_L_res	gn_n_res	ch_R_ac_L_res			ch_R_ex_L_res
t_R_sto_res	al_R_en_L_res	cph_R_prn_res		ch_L_sbal_L_res			ch_L_ex_R_res
t_L_ch_R_res	ac_L_en_R_res	cph_L_sbal_R_res		ch_R_sbal_R_res
t_R_prn_res	ac_R_en_L_res	cph_R_ac_R_res		ch_R_prn_res
t_R_ch_L_res	ac_R_ex_R_res	sto_prn_res		ch_L_prn_res
t_L_prn_res	ch_R_en_R_res	cph_L_ac_L_res
t_R_en_R_res	ch_L_en_L_res	ac_R_ls_res
t_L_li_res	ac_L_ex_L_res	sl_sn_res
t_L_en_L_res	cph_R_ex_R_res	cph_L_ac_R_res
t_R_li_res	cph_L_ex_L_res	sl_prn_res
t_L_en_R_res	ch_L_en_R_res	ch_L_al_L_res
t_R_en_L_res	ex_R_ls_res	ch_R_al_R_res
t_R_ch_R_res	ex_L_ls_res
t_L_ch_L_res	ch_R_en_L_res
t_R_ex_R_res	ex_R_sto_res
t_R_n_res	ex_L_sto_res
t_L_sl_res	en_R_sl_res
t_L_n_res	cph_L_ex_R_res
t_L_ex_R_res	en_L_sl_res
t_R_sl_res	ch_R_ex_R_res
t_R_ex_L_res	ch_L_ex_L_res
t_L_ex_L_res	ex_R_sl_res
t_L_gn_res	ex_L_sl_res
t_R_gn_res
t_L_t_R_res
