# Supplementary material for: Genome-wide association study of facial morphology reveals novel associations with FREM1 and PARK2
Source: PLoS One. 2017 Apr 25;12(4):e0176566. doi: 10.1371/journal.pone.0176566 (PMC5404842; doi:10.1371/journal.pone.0176566)
Supplement: S3 Table — (XLSX) [file pone.0176566.s003.xlsx]

## Sheet: Factor3
Linear distance	Beta	SE	P
al_R_ls	1.977	0.3173	5.56e-10
cph_R_al_R	1.933	0.321	2.015e-09
cph_L_sn	1.972	0.3417	9.037e-09
ls_sn	2.172	0.3795	1.195e-08
cph_R_sn	1.905	0.3362	1.633e-08
cph_L_al_R	1.817	0.3247	2.488e-08
sbal_R_ls	1.742	0.332	1.704e-07
cph_R_sbal_R	1.714	0.3289	2.052e-07
al_R_sto	1.527	0.3219	2.231e-06
cph_L_sbal_L	1.528	0.3261	2.947e-06
cph_L_al_L	1.493	0.3287	5.884e-06
al_L_ls	1.437	0.3164	5.915e-06
cph_L_sbal_R	1.509	0.3343	6.702e-06
sbal_L_ls	1.438	0.3203	7.502e-06
cph_R_al_L	1.352	0.3228	2.925e-05
sbal_R_sto	1.287	0.3087	3.151e-05
sto_sn	1.567	0.3923	6.722e-05
cph_R_ac_R	1.344	0.3413	8.463e-05
cph_R_sbal_L	1.272	0.3234	8.672e-05
ac_R_ls	1.364	0.3504	0.0001028
sl_sn	2.319	0.631	0.0002432
ls_prn	1.686	0.46	0.0002524
cph_L_prn	1.584	0.4333	0.0002618
cph_L_ac_L	1.191	0.3398	0.0004653
cph_R_prn	1.496	0.4291	0.0004988
cph_L_ac_R	1.237	0.3562	0.0005267
sbal_L_sto	1.006	0.305	0.000985
al_L_sto	0.9752	0.3239	0.002635
sl_prn	1.891	0.6994	0.006915
sto_prn	1.121	0.4667	0.01643
ch_R_al_R	0.7131	0.3605	0.04802
ch_L_al_L	0.4802	0.3598	0.1821
FACTOR 3			3.756e-08

## Sheet: Factor7
Linear distance	Beta	SE	P
sbal_R_ac_L	1.516	0.2571	4.291e-09
ac_L_al_R	1.583	0.2843	2.911e-08
ac_L_ac_R	1.6	0.2946	6.283e-08
sbal_R_al_L	1.355	0.2531	9.539e-08
ac_R_al_L	1.375	0.2824	1.205e-06
sbal_L_al_R	1.216	0.2519	1.471e-06
al_L_al_R	1.4	0.2939	2.018e-06
sbal_L_ac_R	1.178	0.2485	2.256e-06
ac_L_sn	0.8446	0.2061	4.317e-05
cph_R_ac_L	1.124	0.2792	5.874e-05
al_L_sn	0.6072	0.1696	0.0003496
al_R_sn	0.5688	0.1669	0.0006668
ac_R_sn	0.5558	0.2007	0.005669
FACTOR 7			2.011e-08

## Sheet: Factor9
Linear distance	Beta	SE	P
al_R_n	0.4819	0.1005	1.75e-06
sbal_R_n	0.5106	0.1082	2.512e-06
al_L_n	0.4678	0.1008	3.703e-06
sbal_L_n	0.4989	0.1084	4.399e-06
ac_R_n	0.5173	0.1128	4.724e-06
ac_L_n	0.4938	0.1116	1.012e-05
ch_L_n	0.5531	0.1258	1.16e-05
sn_n	0.4868	0.113	1.718e-05
sto_n	0.5476	0.1307	2.895e-05
ch_R_n	0.5159	0.1247	3.645e-05
prn_n	0.4425	0.1094	5.403e-05
cph_R_n	0.5128	0.1287	6.962e-05
sl_n	0.6586	0.1672	8.42e-05
cph_L_n	0.5016	0.1295	0.0001106
li_n	0.5569	0.1481	0.0001737
ls_n	0.4864	0.1317	0.0002274
FACTOR 9			4.99e-08

## Sheet: Factor14
Linear distance	Beta	SE	P
en_L_en_R	0.4973	0.08325	2.701e-09
ex_L_en_R	0.382	0.08913	1.897e-05
ex_R_en_L	0.3721	0.08858	2.771e-05
en_L_n	0.2534	0.06809	0.0002029
en_R_n	0.2423	0.0666	0.0002805
FACTOR 14			1.068e-08

## Sheet: Factor17
Linear distance	Beta	SE	P
cph_L_sto	-0.6093	0.1361	7.975e-06
cph_R_sto	-0.465	0.1341	0.0005349
sto_ls	-0.4521	0.159	0.004496
FACTOR 17			2.02e-08

## Sheet: Factor21
Linear distance	Beta	SE	P
ac_L_al_L	0.7034	0.1756	6.395e-05
ac_R_al_R	0.5436	0.1718	0.001577
FACTOR 21			1.202e-08

## Sheet: Factor22
Linear distance	Beta	SE	P
ex_R_prn	1.273	0.3854	0.0009727
al_L_en_R	0.8007	0.2783	0.004051
en_R_prn	1.019	0.3557	0.004203
al_L_ex_R	0.9625	0.3431	0.005068
al_L_prn	0.5934	0.2188	0.006745
al_R_prn	0.5964	0.2201	0.006779
ch_L_sbal_L	0.7227	0.2703	0.007555
cph_L_sbal_R	0.628	0.2407	0.009151
sbal_R_ls	0.6213	0.2395	0.009535
sbal_L_gn	1.332	0.5139	0.009595
ch_L_sn	0.7735	0.2999	0.009969
ch_L_sbal_R	0.7142	0.283	0.01169
en_R_n	0.6383	0.2532	0.01177
cph_L_ex_R	0.9727	0.3883	0.01233
ch_R_sbal_L	0.6764	0.2725	0.01314
ch_R_sn	0.7222	0.2922	0.01353
cph_R_sbal_R	0.5827	0.2372	0.01411
ex_R_n	0.6644	0.2707	0.0142
cph_R_ex_R	0.9401	0.3838	0.01439
ex_R_ls	0.9569	0.3911	0.01449
cph_R_ac_R	0.5976	0.2456	0.01505
gn_sn	1.353	0.5629	0.01634
ac_R_ls	0.6023	0.2523	0.01704
cph_L_ac_R	0.6076	0.2562	0.01778
sbal_R_gn	1.208	0.5127	0.01859
ch_L_gn	0.8494	0.3618	0.01898
prn_n	0.9707	0.4205	0.02107
ac_L_sn	0.4407	0.1912	0.02122
al_L_al_R	0.6217	0.273	0.02286
ch_R_gn	0.7961	0.3587	0.02656
cph_R_ac_L	0.5737	0.2588	0.02674
cph_L_sbal_L	0.5203	0.235	0.02693
cph_L_ac_L	0.5321	0.2445	0.02966
ch_R_ls	0.6086	0.2797	0.02969
ch_R_cph_R	0.5762	0.2674	0.03125
ac_L_ex_R	0.691	0.3206	0.03128
ac_R_prn	0.5253	0.2441	0.03153
ac_L_prn	0.5323	0.2492	0.03278
ch_R_ac_L	0.6786	0.3189	0.03347
en_L_prn	0.7605	0.3583	0.0339
ac_L_gn	1.083	0.5107	0.03398
ac_R_sn	0.3935	0.1857	0.03424
sbal_L_sl	0.8526	0.4028	0.0344
ac_L_ls	0.5311	0.2527	0.03572
gn_li	0.8784	0.4189	0.03612
ex_R_sn	0.7181	0.3428	0.03633
gn_sto	0.9047	0.4321	0.0364
sbal_L_ls	0.4796	0.2308	0.03782
ch_R_al_L	0.6095	0.2965	0.03992
en_L_n	0.5318	0.259	0.04014
cph_L_en_R	0.7415	0.3628	0.04112
cph_L_gn	0.9962	0.4888	0.04167
cph_R_gn	0.9937	0.4898	0.04261
sbal_R_sl	0.8217	0.4051	0.04263
ac_R_gn	1.041	0.5145	0.04311
sl_sn	0.9096	0.4541	0.04531
gn_n	1.397	0.7051	0.04762
sbal_R_sto	0.4399	0.2223	0.04795
ch_R_cph_L	0.6244	0.3168	0.04883
ch_L_ac_R	0.6149	0.3138	0.05017
ac_R_al_L	0.5127	0.2626	0.05098
al_L_n	0.7578	0.3882	0.05107
sl_li	0.513	0.2646	0.05266
gn_ls	0.9696	0.5007	0.05293
sbal_L_sto	0.422	0.2193	0.05447
ch_L_ex_R	0.7957	0.4147	0.05513
ex_L_prn	0.7468	0.3965	0.05978
ac_L_en_R	0.5373	0.2855	0.05997
ch_L_cph_L	0.4997	0.2676	0.06196
al_L_sn	0.2935	0.1574	0.06231
ch_L_cph_R	0.585	0.314	0.0626
cph_R_sbal_L	0.4336	0.2328	0.06267
en_R_ls	0.6913	0.3725	0.06358
ch_L_en_R	0.6838	0.371	0.06544
cph_L_sn	0.4538	0.247	0.06631
sbal_R_sn	0.3341	0.1854	0.07172
cph_R_en_R	0.6582	0.3661	0.07236
cph_L_al_R	0.4202	0.2348	0.07359
ac_L_al_R	0.4731	0.2648	0.07413
sbal_R_al_L	0.4188	0.2354	0.07531
ex_R_sto	0.6856	0.3934	0.08151
al_L_gn	0.9099	0.5237	0.08244
ch_L_ls	0.4993	0.2875	0.08261
cph_R_al_L	0.403	0.2325	0.08319
ch_L_ch_R	0.7284	0.4246	0.08638
ch_L_al_R	0.5186	0.303	0.08705
cph_R_sl	0.5864	0.3454	0.08975
al_R_ex_R	0.544	0.3206	0.08994
ch_L_n	0.8196	0.4844	0.09079
sbal_R_ac_L	0.3984	0.2396	0.09651
ch_R_li	0.4944	0.2985	0.09783
sn_prn	-0.3586	0.2186	0.101
ch_R_sl	0.4758	0.2904	0.1014
ac_R_sl	0.6556	0.4015	0.1026
ch_R_sbal_R	0.4266	0.2625	0.1043
ex_R_gn	0.9614	0.592	0.1046
al_R_ls	0.3719	0.2298	0.1057
ls_sn	0.4427	0.2744	0.1068
ex_R_li	0.7521	0.4667	0.1072
sbal_R_li	0.5191	0.3246	0.1099
sl_sto	0.4556	0.2851	0.1102
cph_R_sn	0.3862	0.243	0.1121
cph_L_sl	0.5434	0.3429	0.1131
sl_ls	0.562	0.3561	0.1147
al_R_n	0.6069	0.3873	0.1172
ex_R_sl	0.7839	0.502	0.1186
al_R_gn	0.8146	0.524	0.1202
en_R_gn	0.9363	0.6022	0.1202
cph_L_n	0.7733	0.498	0.1206
ch_R_sto	0.4428	0.2852	0.1207
sbal_L_ex_R	0.5191	0.3352	0.1215
sl_n	0.992	0.643	0.123
en_L_en_R	0.4878	0.3183	0.1256
sto_sn	0.4272	0.2825	0.1307
ls_n	0.7627	0.5064	0.1321
ac_L_sl	0.5995	0.3988	0.1329
ex_L_n	0.4294	0.2873	0.1352
cph_R_n	0.7383	0.495	0.1359
sbal_L_li	0.4852	0.3255	0.1361
ch_R_n	0.7115	0.4797	0.1382
gn_prn	0.9135	0.6258	0.1445
ac_L_ac_R	0.398	0.2744	0.1471
ac_R_sto	0.3766	0.2603	0.1481
ac_L_sto	0.3711	0.26	0.1536
t_R_prn	0.8202	0.5759	0.1545
al_L_ls	0.3212	0.2281	0.1592
al_R_sn	0.2152	0.1548	0.1645
ch_L_sto	0.4	0.2878	0.1647
en_R_sn	0.404	0.3093	0.1917
t_R_cph_R	0.7142	0.5523	0.1961
en_L_gn	0.7724	0.6009	0.1988
li_n	0.7302	0.5694	0.1998
sto_n	0.644	0.5029	0.2005
ac_R_li	0.4577	0.3597	0.2033
li_sn	0.4789	0.3773	0.2045
cph_R_al_R	0.294	0.2323	0.2058
ch_L_li	0.3771	0.2984	0.2064
gn_sl	0.4363	0.3487	0.211
en_R_sl	0.6384	0.5148	0.2151
t_L_t_R	-0.6945	0.5601	0.2151
ex_R_en_L	0.4183	0.3374	0.2152
ch_R_ac_R	0.3283	0.2664	0.2179
en_R_sto	0.45	0.3693	0.2232
ch_L_prn	0.4433	0.3643	0.2237
t_R_sn	0.6413	0.531	0.2273
ch_L_ac_L	0.308	0.2602	0.2366
t_R_ls	0.6606	0.5586	0.2371
cph_R_en_L	0.4206	0.3569	0.2388
t_R_cph_L	0.6527	0.5598	0.2438
t_L_n	0.6107	0.5243	0.2442
ac_L_n	0.4983	0.4297	0.2463
t_L_prn	0.6843	0.5927	0.2484
al_R_sl	0.4703	0.4094	0.2508
al_L_sl	0.466	0.4088	0.2544
cph_L_en_L	0.4146	0.3637	0.2544
ac_L_li	0.4063	0.3565	0.2545
en_R_li	0.5145	0.4563	0.2596
ac_R_ex_R	0.3524	0.3126	0.2598
ex_L_gn	0.6566	0.5855	0.2622
ex_L_en_R	0.3799	0.3396	0.2634
cph_L_al_L	0.2648	0.237	0.2639
ch_R_prn	0.3874	0.3522	0.2715
en_L_ls	0.4007	0.3669	0.275
sbal_R_ex_R	0.3813	0.3616	0.2917
cph_R_ex_L	0.4044	0.3855	0.2943
ch_L_sl	0.3059	0.2935	0.2975
sl_prn	0.5145	0.503	0.3065
cph_L_ex_L	0.3849	0.379	0.3099
al_R_en_R	0.2722	0.2706	0.3147
al_R_en_L	0.2658	0.2748	0.3335
sbal_L_ac_L	0.2349	0.2434	0.3347
t_R_ex_L	-0.4738	0.4984	0.342
ex_L_ls	0.3649	0.3869	0.3457
sbal_L_ac_R	0.2146	0.231	0.353
sbal_L_en_R	0.2683	0.289	0.3533
t_L_sn	0.5007	0.5415	0.3553
sbal_R_al_R	-0.1416	0.1535	0.3563
sbal_R_prn	0.2096	0.2291	0.3602
ch_R_en_L	0.3175	0.3646	0.384
ch_R_ex_R	0.3567	0.4122	0.387
t_L_cph_R	0.4762	0.5633	0.398
cph_R_sto	0.1206	0.1477	0.4142
al_L_sto	0.1892	0.233	0.4169
t_L_en_R	0.3999	0.4998	0.4238
ac_R_n	0.3471	0.4344	0.4243
t_R_n	0.4012	0.5094	0.4311
sn_n	0.3402	0.435	0.4343
al_R_ex_L	0.268	0.346	0.4387
t_R_al_L	0.4004	0.5276	0.448
cph_L_sto	0.1138	0.1502	0.4489
al_L_en_L	0.2033	0.2699	0.4514
en_L_sl	0.3827	0.5113	0.4542
t_L_cph_L	0.4149	0.5584	0.4576
sto_ls	0.1276	0.1749	0.4659
cph_R_ls	0.07854	0.1093	0.4724
ch_R_ex_L	0.2921	0.4114	0.4778
t_R_sbal_L	0.3654	0.5216	0.4837
t_R_li	0.4049	0.5831	0.4875
al_R_li	0.2314	0.3342	0.4889
al_R_sto	0.1597	0.2324	0.4919
t_L_ls	0.3822	0.5636	0.4977
t_R_ex_R	-0.3091	0.4591	0.5008
sbal_R_n	0.2783	0.4169	0.5045
sbal_L_sbal_R	0.1822	0.2815	0.5176
al_L_li	0.2152	0.3342	0.5197
ch_R_en_R	0.2327	0.3766	0.5368
t_R_sto	0.3385	0.5541	0.5413
cph_L_cph_R	0.1188	0.1959	0.5444
ac_R_al_R	-0.09842	0.1648	0.5503
sbal_L_al_R	0.1385	0.2342	0.5543
en_L_li	0.2552	0.4524	0.5727
t_L_sbal_L	0.2939	0.5389	0.5855
ex_L_sn	0.1866	0.3448	0.5883
ex_L_ex_R	0.2315	0.4314	0.5916
ex_L_sl	0.2658	0.496	0.5921
en_L_sto	0.1953	0.365	0.5926
sbal_L_sn	0.0953	0.1829	0.6023
sbal_L_n	0.2174	0.4176	0.6027
t_R_ac_L	0.2618	0.507	0.6057
sbal_L_prn	-0.1128	0.2282	0.621
ac_L_ex_L	-0.1543	0.3138	0.623
ch_L_en_L	0.1822	0.3738	0.6259
ex_L_li	0.2142	0.4633	0.6439
ex_L_sto	0.1723	0.3899	0.6586
cph_R_prn	-0.135	0.309	0.6622
en_L_sn	0.1244	0.3067	0.6852
t_R_ch_L	0.2202	0.5537	0.6909
t_L_ch_L	-0.2263	0.5747	0.6938
t_L_sbal_R	0.2044	0.5321	0.7008
t_L_al_R	0.2027	0.5352	0.705
t_R_sbal_R	0.2026	0.5368	0.7058
t_L_sl	-0.1973	0.5813	0.7344
t_R_en_R	-0.1502	0.4525	0.7401
t_R_ac_R	0.1558	0.4878	0.7495
t_L_ch_R	0.1748	0.5513	0.7512
cph_R_li	0.09398	0.3116	0.763
t_R_al_R	0.1485	0.511	0.7714
ex_L_en_L	-0.06501	0.2263	0.774
sbal_L_en_L	-0.08368	0.2942	0.7761
ls_prn	-0.0912	0.3314	0.7832
sbal_R_en_R	0.0829	0.3012	0.7832
sbal_L_al_L	-0.03901	0.1442	0.7869
ch_L_al_L	0.06856	0.2585	0.7908
ac_L_al_L	-0.04292	0.1686	0.7991
t_L_en_L	0.1158	0.4646	0.8032
ac_L_en_L	-0.06978	0.2966	0.814
li_sto	0.05541	0.2385	0.8163
t_L_ex_L	-0.1018	0.48	0.832
cph_L_prn	-0.0656	0.3121	0.8335
t_R_sl	0.1197	0.5787	0.8361
t_L_ac_R	0.1048	0.5143	0.8386
t_L_sto	0.1111	0.5557	0.8416
t_R_gn	0.1309	0.6642	0.8437
t_L_li	0.1125	0.5868	0.848
cph_L_ls	0.0224	0.1169	0.8481
t_R_ch_R	0.1001	0.568	0.8602
cph_L_li	0.05143	0.3111	0.8687
li_ls	0.05425	0.3327	0.8705
sbal_R_ex_L	0.05468	0.3416	0.8728
al_L_ex_L	0.04606	0.3267	0.8879
sbal_R_en_L	-0.02791	0.2842	0.9218
ch_R_al_R	0.02498	0.2592	0.9232
t_R_en_L	-0.04535	0.4904	0.9263
sbal_R_ac_R	0.0184	0.2385	0.9385
li_prn	0.02067	0.4239	0.9611
ac_R_en_R	0.01471	0.306	0.9617
t_L_ex_R	0.02397	0.5023	0.9619
t_L_gn	-0.02685	0.6622	0.9677
ac_R_ex_L	0.01288	0.3255	0.9684
sto_prn	0.01207	0.3357	0.9713
t_L_ac_L	-0.01661	0.5041	0.9737
ch_L_ex_L	0.01216	0.4092	0.9763
sbal_L_ex_L	0.003655	0.3603	0.9919
t_L_al_L	-0.005061	0.5167	0.9922
ex_R_en_R	-0.001199	0.2159	0.9956
ac_R_en_L	-0.0005103	0.2853	0.9986
FACTOR 22			1.846e-08
