# Supplementary material for: Genome-wide association study of facial morphology reveals novel associations with FREM1 and PARK2
Source: PLoS One. 2017 Apr 25;12(4):e0176566. doi: 10.1371/journal.pone.0176566 (PMC5404842; doi:10.1371/journal.pone.0176566)
Supplement: S4 Table — (XLSX) [file pone.0176566.s004.xlsx]

## Sheet: Factor1
CHR	SNP	BP	A1	A2	MAF	NMISS	BETA (SE)	P	INFO
1	1:223087094:GAA:GA	223087094	GA	GAA	0.2266	2184	-0.1687 (0.03585)	2.694e-06	0.989
1	rs2971996:223109934:G:T	223109934	G	T	0.1623	2181	-0.1896 (0.04083)	3.626e-06	0.965
2	rs17525056	216517743	G	A	0.1949	2187	0.1841 (0.0377)	1.127e-06	1
2	rs374193423:216523672:CA:C	216523672	C	CA	0.2981	2166	0.1794 (0.03292)	5.646e-08	0.828
3	rs1872119:129320136:G:C	129320136	G	C	0.09239	2187	0.2351 (0.05085)	4.006e-06	0.996
3	rs1108585:129320528:A:G	129320528	A	G	0.09262	2187	0.2362 (0.05082)	3.561e-06	0.996
3	rs2626004:129320757:C:T	129320757	C	T	0.09285	2187	0.2333 (0.05078)	4.585e-06	0.994
4	rs62328032:157332611:C:T	157332611	T	C	0.04933	2185	-0.3212 (0.06936)	3.844e-06	0.848
4	rs66754540:183748003:G:A	183748003	A	G	0.109	2166	0.2291 (0.04907)	3.209e-06	0.654
5	rs6880635:80273899:C:T	80273899	T	C	0.006648	2187	-0.8464 (0.1831)	4.029e-06	0.721
5	rs181878063:151951881:T:C	151951881	C	T	0.05594	2187	0.3102 (0.06478)	1.798e-06	0.955
5	rs72799149:152107240:C:T	152107240	T	C	0.0617	2186	0.2863 (0.06198)	4.075e-06	0.962
5	rs72799152:152111659:G:T	152111659	T	G	0.0617	2186	0.2863 (0.06198)	4.075e-06	0.962
5	rs368414771:152121953:G:C	152121953	C	G	0.06399	2186	0.2941 (0.06083)	1.423e-06	0.954
5	rs368905274:152125049:A:G	152125049	G	A	0.06216	2186	0.2907 (0.06178)	2.689e-06	0.962
5	rs141420545:152129646:T:TA	152129646	TA	T	0.06239	2186	0.2914 (0.06171)	2.48e-06	0.961
5	rs6878700:152130343:A:G	152130343	G	A	0.06307	2186	0.295 (0.06143)	1.678e-06	0.96
5	rs113422678:152147757:C:T	152147757	T	C	0.06239	2186	0.2914 (0.06171)	2.48e-06	0.96
5	rs72799179:152158417:A:C	152158417	C	A	0.04998	2187	0.328 (0.0684)	1.732e-06	0.94
5	rs11738908:152159418:T:C	152159418	C	T	0.0617	2186	0.2898 (0.06218)	3.347e-06	0.961
5	rs6579967:152165010:A:G	152165010	G	A	0.06307	2186	0.2979 (0.06142)	1.321e-06	0.953
5	rs72799180:152166502:G:A	152166502	A	G	0.06032	2186	0.2876 (0.06229)	4.101e-06	0.96
5	rs202081576:152168567:T:TA	152168567	TA	T	0.0617	2186	0.2981 (0.06169)	1.447e-06	0.948
5	rs11743482:152173705:C:T	152173705	T	C	0.04723	2187	0.331 (0.07028)	2.633e-06	0.939
5	rs11740828:152200819:G:A	152200819	A	G	0.047	2187	0.3398 (0.0704)	1.487e-06	0.956
7	7:11820623:CAAAAAAAAAAAAAAAAAAAAAAAAAAAA:C	11820623	CAAAAAAAAAAAAAAAAAAAAAAAAAAAA	C	0.4426	2183	-0.1438 (0.03036)	2.308e-06	0.929
7	rs373711932:39968525:CTT:C	39968525	C	CTT	0.4192	2178	-0.1413 (0.03002)	2.691e-06	0.928
7	rs7811585:39970499:C:G	39970499	G	C	0.4255	2187	-0.1398 (0.03005)	3.507e-06	0.995
7	rs7794792:39970523:T:C	39970523	C	T	0.4255	2187	-0.1398 (0.03005)	3.507e-06	0.995
7	rs6947071	39971649	G	A	0.4255	2187	-0.1398 (0.03005)	3.507e-06	1
8	rs58248207:66899587:A:AT	66899587	AT	A	0.1512	2185	0.2018 (0.04268)	2.408e-06	0.961
9	9:89169957:C:CAAC	89169957	C	CAAC	0.2558	2187	-0.161 (0.03504)	4.585e-06	0.959
9	9:90659999:T:C	90659999	C	T	0.03079	2182	-0.4114 (0.08641)	2.05e-06	0.603
10	rs72827092:109500597:T:G	109500597	G	T	0.4209	2187	0.1458 (0.03123)	3.209e-06	0.978
10	rs4440965:109521750:A:G	109521750	G	A	0.4303	2187	0.1443 (0.03077)	2.882e-06	0.999
10	rs72827101:109522270:T:C	109522270	C	T	0.4303	2187	0.1443 (0.03077)	2.882e-06	0.999
10	rs10884534	109529803	G	A	0.401	2187	0.1438 (0.03133)	4.694e-06	1
10	rs2418991:109533657:T:A	109533657	A	T	0.3847	2187	0.1434 (0.03124)	4.652e-06	0.998
10	rs12358749:109541908:A:G	109541908	G	A	0.3998	2187	0.1442 (0.03137)	4.575e-06	0.989
11	rs79756450:13975459:A:C	13975459	C	A	0.03874	2187	0.3914 (0.07836)	6.332e-07	0.843
11	rs1853554:35863972:G:A	35863972	A	G	0.226	2187	-0.1711 (0.03655)	3.049e-06	0.98
11	rs118034464:116355652:T:C	116355652	C	T	0.008253	2187	0.7961 (0.1643)	1.349e-06	0.784
11	rs117169710:116401305:T:C	116401305	C	T	0.006419	2187	0.8842 (0.1885)	2.905e-06	0.819
12	rs137985742:49620554:CA:C	49620554	C	CA	0.3072	2182	0.1529 (0.03312)	4.158e-06	0.933
14	rs8003054:20907438:A:G	20907438	G	A	0.3589	2186	0.1612 (0.03117)	2.54e-07	0.958
14	rs8015430:20907439:C:T	20907439	T	C	0.3592	2186	0.161 (0.03118)	2.616e-07	0.956
15	rs7172386:31467352:G:A	31467352	A	G	0.2838	2187	0.1561 (0.03309)	2.541e-06	0.995
15	rs9920109:31469323:G:C	31469323	C	G	0.282	2187	0.1556 (0.03311)	2.772e-06	0.995
15	rs17228178	31469928	T	C	0.2813	2187	0.1619 (0.0332)	1.156e-06	1
15	rs12441967:96671370:C:A	96671370	A	C	0.2999	2187	-0.1664 (0.033)	4.952e-07	0.989
15	rs35077962:96671930:TA:T	96671930	T	TA	0.2983	2187	-0.17 (0.033)	2.824e-07	0.994
15	rs11073464:96671969:A:G	96671969	G	A	0.2969	2187	-0.1736 (0.03301)	1.587e-07	0.99
15	rs7162174	96672859	A	G	0.2978	2187	-0.1671 (0.033)	4.441e-07	1
15	rs1550232:96673131:T:C	96673131	C	T	0.2978	2187	-0.1671 (0.033)	4.441e-07	1
15	rs11852643:96674664:T:C	96674664	C	T	0.2973	2187	-0.1671 (0.03299)	4.444e-07	0.999
15	rs11073465:96674757:G:A	96674757	A	G	0.2973	2187	-0.1671 (0.03299)	4.444e-07	0.999
15	rs11634950:96674843:G:C	96674843	C	G	0.2973	2187	-0.1671 (0.03299)	4.444e-07	0.999
15	rs3038893:96677111:C:CTT	96677111	CTT	C	0.2937	2187	-0.1644 (0.03321)	7.983e-07	0.984
15	rs11633247:96677389:T:C	96677389	C	T	0.2973	2187	-0.1671 (0.03299)	4.444e-07	0.989
15	rs62011588:96677904:A:C	96677904	C	A	0.2971	2187	-0.1667 (0.03299)	4.693e-07	0.982
15	rs67949130:96677953:C:T	96677953	T	C	0.2973	2187	-0.1671 (0.03299)	4.444e-07	0.982
15	rs62011590:96678579:T:C	96678579	C	T	0.2875	2187	-0.1558 (0.03333)	3.13e-06	0.966
15	rs11630408:96678623:C:T	96678623	T	C	0.287	2187	-0.1609 (0.03335)	1.495e-06	0.966
15	rs8028053:96679032:G:C	96679032	C	G	0.2955	2184	-0.1665 (0.03322)	5.816e-07	0.964
15	rs8027741:96679044:C:G	96679044	G	C	0.2952	2184	-0.1659 (0.03322)	6.325e-07	0.964
15	rs8028148:96679303:A:G	96679303	G	A	0.3022	2185	-0.1557 (0.033)	2.527e-06	0.961
19	rs148442614:54699967:C:T	54699967	T	C	0.01147	2186	-0.67 (0.1419)	2.498e-06	0.545
20	rs6064603:56558446:A:G	56558446	A	G	0.01719	2187	-0.5209 (0.1119)	3.46e-06	0.958
22	rs57486908:48904335:T:C	48904335	C	T	0.009858	2187	0.7499 (0.1502)	6.401e-07	0.853
22	rs12233367:48904352:C:G	48904352	G	C	0.009858	2187	0.7499 (0.1502)	6.401e-07	0.861
22	rs5768692:48905137:C:T	48905137	T	C	0.01009	2187	0.7425 (0.1485)	6.216e-07	0.958
22	rs58039023:48909184:A:G	48909184	G	A	0.01009	2187	0.7425 (0.1485)	6.216e-07	0.995
22	rs5767180:48909468:G:A	48909468	A	G	0.01009	2187	0.7425 (0.1485)	6.216e-07	0.994
22	rs74753377:48911612:A:C	48911612	C	A	0.01009	2187	0.7425 (0.1485)	6.216e-07	0.999
22	rs75355962:48912619:G:A	48912619	A	G	0.01009	2187	0.7425 (0.1485)	6.216e-07	0.998
22	rs16999305:48914411:G:C	48914411	C	G	0.01032	2187	0.729 (0.147)	7.605e-07	0.984
22	rs149461370:48917927:CGTT:C	48917927	C	CGTT	0.011	2187	0.6913 (0.1425)	1.312e-06	0.986
22	rs74664231:48918053:C:G	48918053	G	C	0.011	2187	0.6913 (0.1425)	1.312e-06	0.988
22	rs143315846:48921337:GC:G	48921337	G	GC	0.011	2187	0.6913 (0.1425)	1.312e-06	0.994
22	rs74521570:48921690:C:T	48921690	T	C	0.011	2187	0.6913 (0.1425)	1.312e-06	0.994
22	rs80088139:48923459:C:G	48923459	G	C	0.011	2187	0.6913 (0.1425)	1.312e-06	0.992
22	rs79663547:48924634:G:A	48924634	A	G	0.011	2187	0.6913 (0.1425)	1.312e-06	0.986

## Sheet: Factor2
CHR	SNP	BP	A1	A2	MAF	NMISS	BETA (SE)	P	INFO
1	1:34639059:GT:G	34639059	G	GT	0.007565	2187	0.7584 (0.1645)	4.246e-06	0.716
4	rs199739975:69006186:TCTC:T	69006186	T	TCTC	0.01194	2183	0.6487 (0.1402)	3.955e-06	0.654
6	rs12210772:10271130:G:A	10271130	A	G	0.08001	2187	0.2579 (0.05636)	4.991e-06	0.99
6	rs9386051	144160280	C	T	0.3388	2187	-0.154 (0.03153)	1.116e-06	1
7	rs2727513:129445211:T:C	129445211	T	C	0.2748	2184	0.1564 (0.03397)	4.39e-06	0.941
8	rs78305304:55523880:A:G	55523880	G	A	0.04241	2187	0.3536 (0.07483)	2.441e-06	0.783
8	rs118122713:59145769:C:T	59145769	T	C	0.007107	2187	0.8324 (0.1798)	3.851e-06	0.897
9	rs12003807:137370739:A:C	137370739	C	A	0.01513	2187	0.5843 (0.1224)	1.934e-06	0.937
10	rs35404815:99523246:GTA:G	99523246	G	GTA	0.1103	2187	-0.2209 (0.04751)	3.511e-06	0.976
10	rs78643721:102853218:C:T	102853218	T	C	0.03003	2187	0.4196 (0.0885)	2.256e-06	0.875
10	rs4918171:107422101:T:C	107422101	T	C	0.1238	2187	0.2147 (0.04544)	2.442e-06	0.993
10	rs10884207:107423259:T:C	107423259	T	C	0.1236	2187	0.216 (0.04546)	2.159e-06	0.995
10	rs10884208:107423269:C:T	107423269	C	T	0.1332	2187	0.212 (0.04408)	1.614e-06	0.993
10	rs10884209:107423608:C:G	107423608	C	G	0.1236	2187	0.216 (0.04546)	2.159e-06	0.995
10	rs10786888:107423715:C:T	107423715	C	T	0.1236	2187	0.216 (0.04546)	2.159e-06	0.995
10	rs1558997:107424276:C:T	107424276	C	T	0.1236	2187	0.216 (0.04546)	2.159e-06	0.995
10	rs7072932:107425039:T:C	107425039	T	C	0.1332	2187	0.212 (0.04408)	1.614e-06	0.994
10	rs10786889:107426552:T:C	107426552	T	C	0.1236	2187	0.216 (0.04546)	2.159e-06	0.995
10	rs10884211:107426866:C:T	107426866	C	T	0.1236	2187	0.216 (0.04546)	2.159e-06	0.995
10	rs10884212:107427570:C:T	107427570	C	T	0.1332	2187	0.212 (0.04408)	1.614e-06	0.994
10	rs10884213:107427949:A:G	107427949	A	G	0.1192	2187	0.2318 (0.04633)	6.074e-07	0.995
10	rs113199873:107428276:A:AAAAAAATG	107428276	A	AAAAAAATG	0.1192	2187	0.2318 (0.04633)	6.074e-07	0.992
10	rs1421489:107428681:C:T	107428681	C	T	0.1188	2187	0.2336 (0.04638)	5.134e-07	0.995
10	rs2042107:107429263:C:G	107429263	C	G	0.1188	2187	0.2336 (0.04638)	5.134e-07	0.995
10	rs2042106:107429678:A:C	107429678	A	C	0.1192	2187	0.2318 (0.04633)	6.074e-07	0.994
10	rs2042105:107429745:C:A	107429745	C	A	0.1188	2187	0.2336 (0.04638)	5.134e-07	0.995
10	rs4145906:107430502:G:A	107430502	G	A	0.1284	2187	0.2281 (0.04489)	4.078e-07	0.994
10	rs6584691:107432037:T:A	107432037	T	A	0.1288	2187	0.2265 (0.04485)	4.792e-07	0.995
10	rs35628513:107432051:T:TA	107432051	T	TA	0.1188	2187	0.2336 (0.04638)	5.134e-07	0.995
10	rs6584692:107432097:T:C	107432097	T	C	0.1188	2187	0.2336 (0.04638)	5.134e-07	0.996
10	rs7097443:107432359:A:G	107432359	A	G	0.1188	2187	0.2336 (0.04638)	5.134e-07	0.996
10	rs10884214:107432372:A:G	107432372	A	G	0.1188	2187	0.2336 (0.04638)	5.134e-07	0.996
10	rs35651183:107432494:ATTT:A	107432494	ATTT	A	0.124	2187	0.2249 (0.0458)	9.704e-07	0.98
10	rs11527922:107432786:T:C	107432786	T	C	0.1188	2187	0.2336 (0.04638)	5.134e-07	0.996
10	rs7072041:107433623:A:C	107433623	A	C	0.1188	2187	0.2336 (0.04638)	5.134e-07	0.996
10	rs7906775:107436045:C:T	107436045	C	T	0.1243	2187	0.2148 (0.04539)	2.368e-06	0.997
10	rs7083164:107436345:G:A	107436345	G	A	0.124	2187	0.2143 (0.04541)	2.515e-06	0.997
10	rs1895112:107436897:T:C	107436897	T	C	0.1343	2187	0.2105 (0.0439)	1.737e-06	0.997
10	rs10786893:107437321:T:C	107437321	T	C	0.1236	2187	0.216 (0.04546)	2.159e-06	0.998
10	rs34248204:107437471:TG:T	107437471	TG	T	0.124	2187	0.2143 (0.04541)	2.515e-06	0.998
10	rs4918173:107437963:T:C	107437963	T	C	0.1188	2187	0.2336 (0.04638)	5.134e-07	0.996
10	rs4918174:107438666:C:A	107438666	C	A	0.2997	2185	0.1513 (0.03301)	4.815e-06	0.998
10	rs1119822:107440374:C:A	107440374	C	A	0.1238	2187	0.214 (0.04544)	2.645e-06	0.998
10	rs4466750:107441001:T:A	107441001	T	A	0.1234	2186	0.2125 (0.04548)	3.175e-06	0.995
10	rs1833479:107441063:T:C	107441063	T	C	0.1339	2187	0.2097 (0.04394)	1.937e-06	0.998
10	rs2111994:107441151:C:T	107441151	C	T	0.1339	2187	0.2097 (0.04394)	1.937e-06	0.998
10	10:107441398:CATT:TATT	107441398	CATT	TATT	0.1238	2187	0.214 (0.04544)	2.645e-06	0.998
10	rs4917448:107441599:C:T	107441599	C	T	0.1339	2187	0.2097 (0.04394)	1.937e-06	0.999
10	rs4918175	107441662	T	G	0.1339	2187	0.2097 (0.04394)	1.937e-06	1
10	rs1345555:107448955:T:C	107448955	T	C	0.1208	2187	0.2298 (0.04615)	6.879e-07	0.996
10	rs10786895:107453171:A:G	107453171	A	G	0.1256	2187	0.2126 (0.04524)	2.793e-06	0.997
10	rs35175669:107453638:G:GTT	107453638	G	GTT	0.1259	2187	0.2114 (0.04522)	3.122e-06	0.989
10	rs10748884:107455043:A:G	107455043	A	G	0.1311	2187	0.2226 (0.04464)	6.613e-07	0.998
10	rs1862057:107458180:T:C	107458180	T	C	0.121	2187	0.2271 (0.04613)	9.123e-07	0.999
10	rs7895008	107458408	A	G	0.1311	2187	0.2226 (0.04464)	6.613e-07	1
10	rs7915061:107458590:T:C	107458590	T	C	0.1332	2187	0.2169 (0.04428)	1.032e-06	0.999
10	rs7915080:107458622:T:C	107458622	T	C	0.1314	2187	0.2298 (0.0446)	2.807e-07	0.999
10	rs5787602:107459730:T:TC	107459730	T	TC	0.1316	2187	0.2312 (0.04457)	2.319e-07	0.999
12	rs78814167:30858969:G:T	30858969	T	G	0.01742	2187	-0.5471 (0.1161)	2.625e-06	0.976
12	rs117315037:30889262:C:T	30889262	T	C	0.01742	2187	-0.5471 (0.1161)	2.625e-06	0.99
15	rs11629709	95952955	G	A	0.06557	2187	0.2812 (0.05972)	2.636e-06	1
17	rs74431973:50338248:G:A	50338248	A	G	0.01261	2187	-0.6568 (0.1367)	1.666e-06	0.914
17	rs185881420:67551927:C:A	67551927	A	C	0.008941	2187	-0.7534 (0.1606)	2.87e-06	0.882
22	rs16981003:26295033:C:T	26295033	T	C	0.03439	2187	0.3912 (0.08243)	2.212e-06	0.923
22	rs9615838:48634469:A:T	48634469	T	A	0.03187	2187	0.3856 (0.08409)	4.787e-06	0.93

## Sheet: Factor3
CHR	SNP	BP	A1	A2	MAF	NMISS	BETA (SE)	P	INFO
1	rs192393731:241096388:T:C	241096388	C	T	0.02682	2187	0.4316 (0.09331)	3.948e-06	0.725
2	rs34282335:125361807:A:G	125361807	G	A	0.1442	2187	-0.202 (0.04297)	2.763e-06	0.978
2	rs201657578:184322651:G:GTGCA	184322651	GTGCA	G	0.008031	2185	-0.8352 (0.1691)	8.494e-07	0.581
3	rs11369626:103880357:A:AT	103880357	A	AT	0.04975	2187	0.3273 (0.06774)	1.444e-06	0.979
3	rs4389508:103881303:C:T	103881303	C	T	0.04791	2187	0.3168 (0.0688)	4.362e-06	0.996
4	rs12643302:172328460:C:T	172328460	C	T	0.2879	2187	-0.1538 (0.0336)	4.951e-06	0.997
4	rs11132900	172328758	T	C	0.2882	2187	-0.1537 (0.03356)	4.962e-06	1
5	rs4958231	133155469	G	T	0.3705	2187	0.1482 (0.03129)	2.319e-06	1
7	rs62486163:153445382:G:A	153445382	A	G	0.4023	2186	-0.1377 (0.02964)	3.594e-06	0.965
8	rs888349	140669745	G	T	0.2201	2187	0.1673 (0.03654)	4.978e-06	1
8	rs113978995:142885943:T:C	142885943	C	T	0.01926	2187	0.5064 (0.1093)	3.8e-06	0.746
10	rs11004312:56209687:C:T	56209687	T	C	0.01513	2187	-0.5641 (0.1232)	4.917e-06	0.963
10	rs12268071:56210889:T:C	56210889	C	T	0.0149	2187	-0.5788 (0.1241)	3.261e-06	0.974
10	rs12248977:56215845:T:C	56215845	C	T	0.0149	2187	-0.5788 (0.1241)	3.261e-06	0.979
10	rs12254278:56216013:G:C	56216013	C	G	0.0149	2187	-0.5788 (0.1241)	3.261e-06	0.979
10	rs11004316:56216458:T:C	56216458	C	T	0.0149	2187	-0.5788 (0.1241)	3.261e-06	0.979
10	rs146215034:56217449:A:AT	56217449	AT	A	0.0149	2187	-0.5788 (0.1241)	3.261e-06	0.98
10	rs12251858:56218200:A:G	56218200	G	A	0.0149	2187	-0.5788 (0.1241)	3.261e-06	0.981
10	rs10128213:56218893:G:A	56218893	A	G	0.01444	2187	-0.5902 (0.126)	2.97e-06	0.987
10	rs10159656:56221750:A:G	56221750	G	A	0.01444	2187	-0.5902 (0.126)	2.97e-06	0.988
10	rs10159825:56221838:G:A	56221838	A	G	0.01467	2187	-0.5749 (0.1251)	4.528e-06	0.983
10	rs114636407:56222847:A:G	56222847	G	A	0.01444	2187	-0.5902 (0.126)	2.97e-06	0.988
10	rs3125452	60606990	G	A	0.2464	2187	0.1595 (0.03476)	4.714e-06	1
10	rs751318:60608031:C:T	60608031	C	T	0.2698	2187	0.1676 (0.03396)	8.587e-07	0.993
10	rs3125445:60615161:A:G	60615161	A	G	0.1871	2187	0.174 (0.03799)	4.903e-06	0.978
10	rs144225767:60622203:T:C	60622203	T	C	0.24	2185	0.1792 (0.03492)	3.129e-07	0.951
11	rs201900072:128060145:A:G	128060145	G	A	0.142	2165	-0.201 (0.04295)	3.049e-06	0.771
12	rs117438382:119414564:C:A	119414564	A	C	0.008953	2184	0.8872 (0.1607)	3.756e-08	0.659
13	rs1625599	27257688	C	T	0.2705	2187	0.1554 (0.03381)	4.534e-06	1
13	rs11149447	27268330	A	G	0.3022	2187	0.1605 (0.03311)	1.336e-06	1
13	rs2441067:27268653:A:G	27268653	G	A	0.2854	2187	0.1552 (0.03349)	3.775e-06	0.998
13	rs1887596:27271370:G:A	27271370	G	A	0.3226	2187	0.1741 (0.03236)	8.286e-08	0.96
15	rs137862450:33258473:G:GT	33258473	GT	G	0.04977	2186	0.3251 (0.06933)	2.904e-06	0.877
23	rs186496085	112621411	G	C	0.007642	2187	0.713 (0.1455)	1.03e-06	0.585

## Sheet: Factor4
CHR	SNP	BP	A1	A2	MAF	NMISS	BETA (SE)	P	INFO
1	rs34949598:197402190:AT:A	197402190	A	AT	0.2156	2163	0.173 (0.03681)	2.772e-06	0.911
1	rs1747815	197698103	T	C	0.1997	2187	0.173 (0.03775)	4.834e-06	1
1	rs59365945:197707150:GCCT:G	197707150	GCCT	G	0.2476	2187	0.1765 (0.03509)	5.303e-07	0.977
1	rs1747818:197708342:G:T	197708342	G	T	0.2474	2187	0.1741 (0.03509)	7.579e-07	0.978
1	rs1747817:197711492:C:T	197711492	C	T	0.2345	2187	0.1725 (0.03584)	1.575e-06	0.986
1	rs1775441:197711668:T:C	197711668	T	C	0.2348	2187	0.1713 (0.03584)	1.869e-06	0.986
1	rs1775442:197712400:A:C	197712400	A	C	0.2345	2187	0.1714 (0.03584)	1.843e-06	0.985
1	rs35789693:197712529:TA:T	197712529	TA	T	0.2377	2187	0.1771 (0.03553)	6.739e-07	0.978
1	rs34364763:197712532:A:C	197712532	A	C	0.2377	2187	0.1771 (0.03553)	6.739e-07	0.978
1	rs2477061:197714748:A:T	197714748	A	T	0.2366	2187	0.1719 (0.03568)	1.554e-06	0.985
1	rs71982475:197806004:TAAA:TAA	197806004	TAA	TAAA	0.2124	2181	0.1806 (0.0372)	1.284e-06	0.944
1	rs114959389:220381757:T:C	220381757	C	T	0.009858	2187	0.7393 (0.1542)	1.743e-06	0.97
1	rs192687973:220452290:G:A	220452290	A	G	0.008941	2187	0.7335 (0.1575)	3.414e-06	0.95
2	rs58783610:57833947:G:C	57833947	C	G	0.2093	2187	-0.1734 (0.03683)	2.653e-06	0.997
2	rs12469501:60056448:A:G	60056448	G	A	0.1181	2187	-0.2186 (0.04744)	4.309e-06	0.993
2	rs200796794:60066830:AT:ATT	60066830	ATT	AT	0.1192	2187	-0.2165 (0.0472)	4.76e-06	0.991
2	rs10177856:60067165:C:T	60067165	T	C	0.1178	2187	-0.2196 (0.04736)	3.736e-06	0.993
2	rs10190958:60067750:T:A	60067750	A	T	0.1178	2187	-0.2196 (0.04736)	3.736e-06	0.995
2	rs6738443:60067936:A:G	60067936	G	A	0.1178	2187	-0.2196 (0.04736)	3.736e-06	0.995
2	rs6713648	60068526	A	G	0.1165	2187	-0.2351 (0.04783)	9.547e-07	1
2	rs6713770:60068574:G:A	60068574	A	G	0.1162	2187	-0.2294 (0.04788)	1.774e-06	0.999
2	rs12469311:60069000:C:G	60069000	G	C	0.1169	2187	-0.2197 (0.04769)	4.318e-06	0.997
2	rs72621534:60070432:G:A	60070432	A	G	0.116	2187	-0.2195 (0.04792)	4.888e-06	0.997
2	rs6750466:60070877:A:G	60070877	G	A	0.1158	2187	-0.2216 (0.04795)	4.055e-06	0.997
2	rs7600910:60076269:A:T	60076269	T	A	0.1162	2187	-0.2195 (0.0479)	4.857e-06	0.995
2	rs74631569:60079245:G:A	60079245	A	G	0.06923	2187	-0.3021 (0.06006)	5.321e-07	0.996
2	rs12465185	60087922	G	A	0.06992	2187	-0.3052 (0.0598)	3.605e-07	1
2	rs150195319:60186347:G:A	60186347	A	G	0.07202	2186	-0.3001 (0.05881)	3.64e-07	0.932
3	rs7430407	38622467	T	C	0.1084	2187	0.242 (0.04896)	8.253e-07	1
3	rs7432532:38628661:C:A	38628661	C	A	0.1029	2187	0.2484 (0.05017)	7.984e-07	1
3	rs7426433:38629479:T:C	38629479	T	C	0.1029	2187	0.2484 (0.05017)	7.984e-07	1
3	rs140662893:119580367:A:C	119580367	C	A	0.008482	2187	-0.7781 (0.1657)	2.821e-06	0.76
5	rs79032298:88037374:G:A	88037374	A	G	0.02499	2187	-0.4646 (0.09613)	1.436e-06	0.783
5	rs185493770:88052617:T:G	88052617	G	T	0.02476	2187	-0.4479 (0.09657)	3.72e-06	0.779
5	rs202143073:88096724:AAT:A	88096724	A	AAT	0.01513	2187	-0.5704 (0.1227)	3.571e-06	0.8
5	rs116720293:154513611:T:A	154513611	A	T	0.009399	2187	0.6904 (0.1501)	4.46e-06	0.972
5	rs181974282:154514188:A:G	154514188	G	A	0.009629	2187	0.7107 (0.1484)	1.798e-06	0.968
8	rs148380447:73863754:T:C	73863754	C	T	0.008024	2187	0.8221 (0.1699)	1.402e-06	0.919
8	rs149262213:74040483:C:T	74040483	T	C	0.007336	2187	0.8337 (0.1776)	2.831e-06	0.916
8	8:74068371:C:CA	74068371	CA	C	0.007336	2187	0.8767 (0.1775)	8.41e-07	0.853
8	8:76648013:CT:C	76648013	C	CT	0.06911	2162	0.2947 (0.05976)	8.809e-07	0.655
9	rs118125078:3227730:C:T	3227730	T	C	0.03631	2182	0.381 (0.08139)	3.031e-06	0.688
10	rs7074498:71375428:C:T	71375428	T	C	0.009862	2186	-0.7278 (0.1536)	2.3e-06	0.793
13	rs55721405:99788428:G:T	99788428	T	G	0.01719	2187	0.5292 (0.1134)	3.25e-06	0.886
14	rs74513917:42924812:C:T	42924812	T	C	0.01123	2187	0.7445 (0.1454)	3.308e-07	0.618
14	rs118096728:42962989:T:G	42962989	G	T	0.01169	2187	0.6848 (0.1427)	1.696e-06	0.631
14	14:102232071:AT:A	102232071	A	AT	0.04472	2186	-0.3455 (0.07231)	1.889e-06	0.734
16	rs73249112:87828091:C:T	87828091	T	C	0.04128	2186	-0.3556 (0.0745)	1.938e-06	0.727
17	rs76643455:32992519:C:T	32992519	T	C	0.05961	2187	0.301 (0.06408)	2.806e-06	0.901
17	rs148770887:60189342:C:A	60189342	A	C	0.01765	2187	0.5393 (0.1147)	2.723e-06	0.851
17	17:60407631:A:C	60407631	C	A	0.01307	2187	0.6929 (0.1316)	1.522e-07	0.782
18	18:48657066:G:A	48657066	A	G	0.1189	2153	0.2195 (0.04771)	4.478e-06	0.663

## Sheet: Factor5
CHR	SNP	BP	A1	A2	MAF	NMISS	BETA (SE)	P	INFO
1	rs12565500:79481653:G:A	79481653	A	G	0.1605	2187	-0.1907 (0.04117)	3.848e-06	0.997
1	rs73072156:203351782:T:A	203351782	A	T	0.05204	2187	0.3089 (0.06705)	4.314e-06	0.987
1	rs4291556:203356069:T:C	203356069	C	T	0.05089	2187	0.3182 (0.0683)	3.366e-06	0.98
1	rs6428008:203356696:G:A	203356696	A	G	0.05089	2187	0.3182 (0.0683)	3.366e-06	0.979
1	rs73072176:203360329:C:T	203360329	T	C	0.05066	2187	0.3182 (0.06843)	3.515e-06	0.975
1	rs80107998:241582948:C:T	241582948	T	C	0.03853	2186	0.356 (0.07737)	4.437e-06	0.844
2	rs116711337:37905658:T:C	37905658	C	T	0.01215	2187	-0.6365 (0.1381)	4.306e-06	0.77
3	rs36106334:976779:A:G	976779	G	A	0.2921	2187	-0.1536 (0.03328)	4.172e-06	0.995
3	rs2742417:45731451:C:T	45731451	C	T	0.4775	2187	0.1376 (0.02989)	4.362e-06	0.998
3	rs71288019:45751992:CT:C	45751992	CT	C	0.456	2187	0.158 (0.03003)	1.562e-07	0.98
3	rs66718730:45796060:GATTT:G	45796060	G	GATTT	0.4679	2187	-0.139 (0.03022)	4.433e-06	0.998
3	rs2251021:45796657:G:A	45796657	A	G	0.4697	2187	-0.1385 (0.03017)	4.697e-06	0.998
3	rs2251109	45796951	T	C	0.4564	2187	-0.1432 (0.03027)	2.36e-06	1
4	4:153289053:G:GA	153289053	GA	G	0.009862	2186	-0.7112 (0.153)	3.541e-06	0.524
5	rs9293193:25902755:C:T	25902755	C	T	0.2146	2187	0.1855 (0.03648)	4.009e-07	0.999
5	rs7703113:25903142:C:G	25903142	C	G	0.2146	2187	0.1855 (0.03648)	4.009e-07	0.999
5	rs10062729:25904185:T:C	25904185	T	C	0.2146	2187	0.1855 (0.03648)	4.009e-07	0.998
5	rs10061182:25904270:A:G	25904270	A	G	0.2146	2187	0.1855 (0.03648)	4.009e-07	0.999
5	rs10053466:25904319:C:T	25904319	C	T	0.2146	2187	0.1855 (0.03648)	4.009e-07	0.999
5	rs1428664:25904555:G:T	25904555	G	T	0.2146	2187	0.1848 (0.03644)	4.255e-07	0.998
5	rs10042514:25905789:G:T	25905789	G	T	0.2148	2187	0.1857 (0.03643)	3.741e-07	0.999
5	rs7727848:25906385:G:A	25906385	G	A	0.215	2187	0.1868 (0.03642)	3.185e-07	0.999
5	rs6414928	25907909	A	G	0.215	2187	0.1868 (0.03642)	3.185e-07	1
5	rs7442728:25908413:G:A	25908413	G	A	0.215	2187	0.1868 (0.03642)	3.185e-07	0.999
5	rs11742153:25908441:T:C	25908441	T	C	0.2148	2187	0.1859 (0.03643)	3.625e-07	0.998
5	rs10462285:25910619:C:G	25910619	C	G	0.1829	2187	0.1964 (0.03879)	4.447e-07	0.996
5	rs9293195:25911288:T:C	25911288	T	C	0.1825	2187	0.1983 (0.0388)	3.474e-07	0.997
5	rs6862624:25911337:T:C	25911337	T	C	0.1829	2187	0.1964 (0.03879)	4.447e-07	0.997
5	rs7443340:25911987:A:G	25911987	A	G	0.1829	2187	0.1964 (0.03879)	4.447e-07	0.997
5	rs7713800:25913014:T:C	25913014	T	C	0.1829	2187	0.1964 (0.03879)	4.447e-07	0.996
5	rs1469444:25913665:G:A	25913665	G	A	0.1829	2187	0.1964 (0.03879)	4.447e-07	0.996
5	rs6452303:25915906:T:A	25915906	T	A	0.1829	2187	0.1964 (0.03879)	4.447e-07	0.996
5	rs2115313:25917891:T:C	25917891	C	T	0.182	2187	0.1954 (0.03883)	5.254e-07	0.996
5	rs71611710:25926088:A:G	25926088	G	A	0.07251	2185	0.2761 (0.05787)	1.955e-06	0.932
5	5:25936488:CATA:AATA	25936488	AATA	CATA	0.1829	2187	0.1865 (0.03864)	1.473e-06	0.997
5	rs10041914:25942854:T:C	25942854	C	T	0.1829	2187	0.1865 (0.03864)	1.473e-06	0.997
5	rs35469487:25945892:GA:G	25945892	G	GA	0.1866	2187	0.1824 (0.03834)	2.094e-06	0.986
5	rs13173582:25952221:C:A	25952221	A	C	0.1307	2187	0.2055 (0.04488)	4.934e-06	1
5	rs13164020:25966228:A:G	25966228	G	A	0.1307	2187	0.2055 (0.04488)	4.934e-06	0.997
5	rs80188989:25975910:CT:CTT	25975910	CTT	CT	0.133	2187	0.2073 (0.04451)	3.384e-06	0.983
5	rs11954820	25976052	G	T	0.1316	2187	0.2086 (0.04461)	3.095e-06	1
5	rs4522962:25980829:T:C	25980829	C	T	0.1357	2187	0.202 (0.04399)	4.606e-06	0.999
5	rs35879302:25981665:C:T	25981665	T	C	0.1357	2187	0.202 (0.04399)	4.606e-06	0.999
5	rs34358451:25981730:C:T	25981730	T	C	0.1316	2187	0.2086 (0.04461)	3.095e-06	0.999
5	rs28685306:25981824:T:C	25981824	C	T	0.1357	2187	0.202 (0.04399)	4.606e-06	0.999
5	rs11954755:25982020:A:C	25982020	C	A	0.1357	2187	0.202 (0.04399)	4.606e-06	0.999
5	rs11954831:25982260:A:G	25982260	G	A	0.1357	2187	0.202 (0.04399)	4.606e-06	0.999
5	rs11951473:25982380:C:T	25982380	T	C	0.1357	2187	0.202 (0.04399)	4.606e-06	0.999
5	rs13172781:25982553:G:A	25982553	A	G	0.1357	2187	0.202 (0.04399)	4.606e-06	0.999
5	rs13159802:25982607:T:C	25982607	C	T	0.1357	2187	0.202 (0.04399)	4.606e-06	0.999
5	rs10473776:25982638:G:A	25982638	A	G	0.1357	2187	0.202 (0.04399)	4.606e-06	0.999
5	rs10473778:25983350:G:A	25983350	A	G	0.1357	2187	0.202 (0.04399)	4.606e-06	0.999
5	rs5866756:25983615:AT:A	25983615	A	AT	0.1357	2187	0.202 (0.04399)	4.606e-06	0.999
5	rs34017115:25983687:T:C	25983687	C	T	0.1316	2187	0.2086 (0.04461)	3.095e-06	0.999
5	rs7713428:25983791:T:C	25983791	C	T	0.1357	2187	0.202 (0.04399)	4.606e-06	0.998
5	rs7703726:25984115:C:T	25984115	T	C	0.1357	2187	0.202 (0.04399)	4.606e-06	0.998
5	rs13360274:25984300:T:C	25984300	C	T	0.1357	2187	0.202 (0.04399)	4.606e-06	0.998
5	rs13360280:25984364:T:C	25984364	C	T	0.1357	2187	0.202 (0.04399)	4.606e-06	0.998
5	rs13361761:25984386:G:A	25984386	A	G	0.1357	2187	0.202 (0.04399)	4.606e-06	0.998
5	rs13361778:25984438:G:A	25984438	A	G	0.1357	2187	0.202 (0.04399)	4.606e-06	0.998
5	rs35730714:25984561:A:G	25984561	G	A	0.1316	2187	0.2086 (0.04461)	3.095e-06	0.999
5	rs9293199:25984604:T:A	25984604	A	T	0.1357	2187	0.202 (0.04399)	4.606e-06	0.998
5	rs9293201:25984950:A:T	25984950	T	A	0.1364	2187	0.204 (0.04392)	3.621e-06	0.996
5	rs9293205:25985169:T:G	25985169	G	T	0.1357	2187	0.202 (0.04399)	4.606e-06	0.998
5	rs10072678:25985318:A:G	25985318	G	A	0.1357	2187	0.202 (0.04399)	4.606e-06	0.998
5	rs62344927:25985364:A:G	25985364	G	A	0.1357	2187	0.202 (0.04399)	4.606e-06	0.998
5	rs10074327:25985457:T:G	25985457	G	T	0.1357	2187	0.202 (0.04399)	4.606e-06	0.998
5	rs7380939:25986331:A:G	25986331	G	A	0.1357	2187	0.202 (0.04399)	4.606e-06	0.998
5	rs10044206:25986649:A:G	25986649	G	A	0.1357	2187	0.202 (0.04399)	4.606e-06	0.998
5	rs5866757:25986718:A:AT	25986718	AT	A	0.1357	2187	0.202 (0.04399)	4.606e-06	0.998
5	rs9293206:25986843:A:G	25986843	G	A	0.1358	2186	0.2024 (0.044)	4.444e-06	0.997
5	rs9293207:25986847:A:G	25986847	G	A	0.1358	2186	0.2024 (0.044)	4.444e-06	0.997
5	rs5866758:25986872:AAT:A	25986872	A	AAT	0.1359	2187	0.203 (0.04397)	4.101e-06	0.997
5	rs9293208:25986893:C:T	25986893	T	C	0.1359	2187	0.203 (0.04397)	4.101e-06	0.997
5	rs9293209:25986936:C:G	25986936	G	C	0.1359	2187	0.203 (0.04397)	4.101e-06	0.998
5	rs10214324:25987037:A:T	25987037	T	A	0.1362	2187	0.2018 (0.04395)	4.636e-06	0.998
5	rs10214142:25987102:C:T	25987102	T	C	0.1362	2187	0.2018 (0.04395)	4.636e-06	0.998
5	rs7719059:25987480:G:C	25987480	C	G	0.1357	2187	0.2053 (0.04399)	3.247e-06	0.998
5	rs11959583:25987657:A:T	25987657	T	A	0.1316	2187	0.212 (0.04462)	2.157e-06	0.998
5	rs11960281:25987844:T:G	25987844	G	T	0.1357	2187	0.2053 (0.04399)	3.247e-06	0.998
5	rs12332523:25988088:T:C	25988088	C	T	0.1357	2187	0.2053 (0.04399)	3.247e-06	0.998
5	rs12332526:25988111:T:C	25988111	C	T	0.1357	2187	0.2053 (0.04399)	3.247e-06	0.998
5	rs12332655:25988138:G:A	25988138	A	G	0.1357	2187	0.2053 (0.04399)	3.247e-06	0.998
5	rs7724156:25988284:G:A	25988284	A	G	0.1373	2187	0.2058 (0.04369)	2.641e-06	0.998
5	rs7724471:25988425:G:A	25988425	A	G	0.1373	2187	0.2058 (0.04369)	2.641e-06	0.998
5	rs7707646:25988644:A:T	25988644	T	A	0.1373	2187	0.2058 (0.04369)	2.641e-06	0.997
5	rs70938297:25988995:CT:C	25988995	C	CT	0.2348	2172	0.1794 (0.03543)	4.469e-07	0.853
5	rs10062077:25989054:C:T	25989054	T	C	0.2006	2187	0.1861 (0.0374)	7.052e-07	0.997
5	rs10062188:25989219:C:T	25989219	T	C	0.2006	2187	0.1861 (0.0374)	7.052e-07	0.997
5	rs34450424:25989753:G:A	25989753	A	G	0.1339	2187	0.2076 (0.04417)	2.774e-06	0.999
5	rs13169369:25989884:T:C	25989884	C	T	0.2006	2187	0.1861 (0.0374)	7.052e-07	0.998
5	rs13173056:25989898:T:A	25989898	A	T	0.2006	2187	0.1861 (0.0374)	7.052e-07	0.998
5	rs139902009:25989965:TAATA:T	25989965	T	TAATA	0.2006	2187	0.1861 (0.0374)	7.052e-07	0.998
5	rs13173270:25990082:T:G	25990082	G	T	0.2006	2187	0.1861 (0.0374)	7.052e-07	0.998
5	rs13173635:25990270:T:C	25990270	C	T	0.2006	2187	0.1861 (0.0374)	7.052e-07	0.997
5	rs13173772:25990316:T:G	25990316	G	T	0.2006	2187	0.1861 (0.0374)	7.052e-07	0.998
5	rs13187033:25990335:G:A	25990335	A	G	0.2006	2187	0.1861 (0.0374)	7.052e-07	0.998
5	rs13174103:25990562:T:G	25990562	G	T	0.1965	2187	0.189 (0.03765)	5.544e-07	0.998
5	rs71603236:25990603:CA:C	25990603	C	CA	0.2006	2187	0.1861 (0.0374)	7.052e-07	0.995
5	rs4537025	25991167	T	C	0.2008	2187	0.1858 (0.0374)	7.303e-07	1
5	rs4544798	25991253	G	A	0.1341	2187	0.2071 (0.04415)	2.902e-06	1
5	rs4576108:25991266:A:G	25991266	G	A	0.2008	2187	0.1858 (0.0374)	7.303e-07	0.999
5	rs112079675:73944316:T:C	73944316	C	T	0.02019	2185	0.524 (0.108)	1.305e-06	0.614
7	rs6977532:3323615:C:T	3323615	T	C	0.08643	2187	-0.2644 (0.05413)	1.117e-06	0.998
7	rs73045677:3325894:A:G	3325894	G	A	0.08643	2187	-0.2644 (0.05413)	1.117e-06	0.997
7	rs73049436:3329350:T:C	3329350	C	T	0.09839	2186	-0.2349 (0.05086)	4.09e-06	0.983
7	rs73049438:3329418:G:A	3329418	A	G	0.09839	2186	-0.2349 (0.05086)	4.09e-06	0.983
7	rs118173112:3330908:A:G	3330908	G	A	0.09858	2187	-0.2376 (0.05082)	3.122e-06	0.983
7	rs143128750:3332329:A:G	3332329	G	A	0.09858	2187	-0.2376 (0.05082)	3.122e-06	0.989
7	rs141815850:3333946:C:G	3333946	G	C	0.09835	2187	-0.2386 (0.05086)	2.867e-06	0.986
7	rs11979270:3339371:C:T	3339371	T	C	0.08459	2187	-0.2553 (0.0546)	3.111e-06	0.995
7	rs147487727:3340795:G:A	3340795	A	G	0.08459	2187	-0.2553 (0.0546)	3.111e-06	0.996
7	rs184390056:3340866:C:T	3340866	T	C	0.08436	2187	-0.2532 (0.05465)	3.821e-06	0.996
7	rs117556406:3340974:G:A	3340974	A	G	0.08459	2187	-0.2553 (0.0546)	3.111e-06	0.996
7	rs6946840:3342722:C:T	3342722	T	C	0.08459	2187	-0.2553 (0.0546)	3.111e-06	0.997
7	rs1404872	3344986	A	G	0.08941	2187	-0.2705 (0.05299)	3.6e-07	1
7	7:3345438:AT:A	3345438	A	AT	0.08574	2187	-0.2517 (0.05417)	3.59e-06	0.997
7	rs200804857:3345440:AGCCACCT:A	3345440	A	AGCCACCT	0.08574	2187	-0.2517 (0.05417)	3.59e-06	0.997
7	rs61401313:3345552:A:G	3345552	G	A	0.08918	2187	-0.2663 (0.05306)	5.595e-07	1
7	rs59478367:3345724:T:C	3345724	C	T	0.08918	2187	-0.2663 (0.05306)	5.595e-07	0.999
7	rs58338081:3345740:C:T	3345740	T	C	0.08918	2187	-0.2663 (0.05306)	5.595e-07	0.999
7	rs34466031:3346825:G:T	3346825	T	G	0.08918	2187	-0.2663 (0.05306)	5.595e-07	1
7	rs7792929:3346875:A:T	3346875	T	A	0.08899	2186	-0.2623 (0.05328)	9.162e-07	0.993
7	rs6944617:3348016:G:T	3348016	T	G	0.08941	2187	-0.2705 (0.053)	3.619e-07	1
7	rs6944745:3348059:G:T	3348059	T	G	0.08918	2187	-0.2663 (0.05306)	5.595e-07	1
7	rs12700786:3349185:A:G	3349185	G	A	0.08941	2187	-0.2705 (0.053)	3.619e-07	1
7	rs7807563:3349570:A:G	3349570	G	A	0.08941	2187	-0.2705 (0.053)	3.619e-07	1
7	rs34431029:3350122:G:C	3350122	C	G	0.08941	2187	-0.2705 (0.053)	3.619e-07	0.999
7	rs13236105:3350346:A:G	3350346	G	A	0.08941	2187	-0.2705 (0.053)	3.619e-07	1
7	rs67637487:3351477:C:G	3351477	G	C	0.09147	2187	-0.2644 (0.05214)	4.275e-07	0.999
7	rs7782339:3351924:A:G	3351924	G	A	0.09147	2187	-0.2644 (0.05214)	4.275e-07	0.999
7	rs73046618:3357581:C:G	3357581	G	C	0.08666	2187	-0.2507 (0.0538)	3.355e-06	0.999
7	rs12700790:3358526:G:A	3358526	A	G	0.08666	2187	-0.2507 (0.0538)	3.355e-06	0.999
7	rs12700791:3358880:T:G	3358880	G	T	0.08666	2187	-0.2507 (0.0538)	3.355e-06	0.999
7	rs35298757:3359759:C:G	3359759	G	C	0.08666	2187	-0.2507 (0.0538)	3.355e-06	0.999
7	rs149135653:3363687:GTGTAAATGGGC:G	3363687	G	GTGTAAATGGGC	0.08666	2187	-0.2507 (0.0538)	3.355e-06	1
7	rs5881976:3366576:TAGTG:T	3366576	T	TAGTG	0.08643	2187	-0.2487 (0.05385)	4.111e-06	0.996
7	rs73046661:3369704:A:T	3369704	T	A	0.08414	2187	-0.2563 (0.05398)	2.177e-06	1
7	rs4509207:3370436:G:A	3370436	A	G	0.08414	2187	-0.2563 (0.05398)	2.177e-06	1
7	rs59673826:3370951:G:T	3370951	T	G	0.08414	2187	-0.2563 (0.05398)	2.177e-06	1
7	rs59296189:3370961:A:C	3370961	C	A	0.08436	2187	-0.2584 (0.05393)	1.768e-06	1
7	rs11973436:3371167:G:A	3371167	A	G	0.08414	2187	-0.2563 (0.05398)	2.177e-06	1
7	rs11974237:3371531:G:A	3371531	A	G	0.08414	2187	-0.2563 (0.05398)	2.177e-06	1
7	rs73046689:3373446:G:T	3373446	T	G	0.08414	2187	-0.2563 (0.05398)	2.177e-06	1
7	rs4268017:3373832:A:G	3373832	G	A	0.08436	2187	-0.253 (0.05393)	2.882e-06	1
7	rs73046694:3374671:T:G	3374671	G	T	0.08414	2187	-0.2563 (0.05398)	2.177e-06	0.999
7	rs73046699:3375660:T:G	3375660	G	T	0.08414	2187	-0.2563 (0.05398)	2.177e-06	0.999
7	rs73046702:3375997:C:G	3375997	G	C	0.08414	2187	-0.2563 (0.05398)	2.177e-06	0.999
7	rs11973959:3380162:A:G	3380162	G	A	0.08414	2187	-0.2567 (0.05398)	2.11e-06	0.999
7	7:3380398:CAA:C	3380398	C	CAA	0.08528	2187	-0.257 (0.05372)	1.826e-06	0.97
7	rs73048614:3380843:A:G	3380843	G	A	0.08414	2187	-0.2567 (0.05398)	2.11e-06	0.999
7	rs113100763:3381948:C:T	3381948	T	C	0.08414	2187	-0.2567 (0.05398)	2.11e-06	0.999
7	rs67447866:3382995:C:G	3382995	G	C	0.08414	2187	-0.2567 (0.05398)	2.11e-06	0.999
7	rs73048631:3385047:G:A	3385047	A	G	0.08436	2187	-0.2588 (0.05394)	1.713e-06	0.999
7	rs57534358:3387485:G:A	3387485	A	G	0.08459	2187	-0.2554 (0.05389)	2.275e-06	0.998
7	rs73048645:3387925:G:A	3387925	A	G	0.08482	2187	-0.2565 (0.05384)	2.014e-06	0.998
7	rs73048647:3388118:A:G	3388118	G	A	0.08551	2187	-0.254 (0.05369)	2.379e-06	0.985
7	rs73048648:3388665:G:A	3388665	A	G	0.08482	2187	-0.2565 (0.05384)	2.014e-06	0.998
7	rs57585396:3389924:G:A	3389924	A	G	0.08482	2187	-0.2565 (0.05384)	2.014e-06	0.999
7	rs6955021:3392316:C:G	3392316	G	C	0.08505	2187	-0.2565 (0.05379)	1.982e-06	0.999
7	rs370701001:3393447:G:T	3393447	T	G	0.08574	2187	-0.2494 (0.05365)	3.556e-06	0.987
7	rs73048677:3395175:C:T	3395175	T	C	0.08184	2187	-0.263 (0.05502)	1.865e-06	0.997
7	rs6974121:3413586:T:A	3413586	A	T	0.06625	2187	-0.2933 (0.06003)	1.102e-06	0.998
7	rs6948557:3439714:A:C	3439714	C	A	0.08895	2187	-0.2476 (0.05277)	2.88e-06	0.996
7	rs6959134:3441324:T:A	3441324	A	T	0.08895	2187	-0.2476 (0.05277)	2.88e-06	0.997
7	rs6969044:3442871:T:C	3442871	C	T	0.08895	2187	-0.2476 (0.05277)	2.88e-06	0.998
7	rs6945914:3443139:C:T	3443139	T	C	0.08895	2187	-0.2476 (0.05277)	2.88e-06	0.998
7	rs67498702:3443959:A:G	3443959	G	A	0.08414	2187	-0.2542 (0.05431)	3.031e-06	0.999
7	rs66546301:3443975:C:T	3443975	T	C	0.08895	2187	-0.2476 (0.05277)	2.88e-06	0.999
7	rs60243572:3444186:A:C	3444186	C	A	0.08918	2187	-0.2471 (0.05272)	2.943e-06	0.998
7	rs6952184	3445311	C	T	0.08895	2187	-0.2476 (0.05277)	2.88e-06	1
7	rs66665337:3446072:A:G	3446072	G	A	0.08414	2187	-0.2542 (0.05431)	3.031e-06	1
7	rs68165343:3446366:C:A	3446366	A	C	0.08918	2187	-0.2471 (0.05272)	2.943e-06	0.999
7	rs67924867:3446466:G:A	3446466	A	G	0.08895	2187	-0.2476 (0.05277)	2.88e-06	1
7	rs17133277:3446819:C:G	3446819	G	C	0.08895	2187	-0.2476 (0.05277)	2.88e-06	0.999
7	rs7785207:3454802:G:A	3454802	A	G	0.08895	2187	-0.2476 (0.05277)	2.88e-06	0.999
7	rs7808804:3454863:T:C	3454863	C	T	0.08895	2187	-0.2476 (0.05277)	2.88e-06	0.999
7	rs17133309:3461343:A:G	3461343	G	A	0.08895	2187	-0.2434 (0.05277)	4.225e-06	0.998
7	rs66941572:3461735:A:G	3461735	G	A	0.08895	2187	-0.2434 (0.05277)	4.225e-06	0.999
7	rs11982548:3463700:T:C	3463700	C	T	0.08918	2187	-0.241 (0.05259)	4.859e-06	0.998
7	rs66492969:3467203:G:A	3467203	A	G	0.08918	2187	-0.241 (0.05259)	4.859e-06	0.998
7	7:3467495:G:A	3467495	A	G	0.08918	2187	-0.241 (0.05259)	4.859e-06	0.997
7	rs111573867:3468426:C:CCAT	3468426	CCAT	C	0.08918	2187	-0.241 (0.05259)	4.859e-06	0.998
7	rs73036706:3468521:G:T	3468521	T	G	0.08895	2187	-0.2414 (0.05264)	4.759e-06	0.997
7	rs112244633:3470660:A:G	3470660	G	A	0.08918	2187	-0.241 (0.05259)	4.859e-06	0.998
7	rs66540307:3479502:A:G	3479502	G	A	0.08414	2187	-0.249 (0.05415)	4.51e-06	0.999
7	rs2222407:3479558:G:A	3479558	A	G	0.08414	2187	-0.249 (0.05415)	4.51e-06	0.999
7	rs2222408:3479582:T:C	3479582	C	T	0.08414	2187	-0.249 (0.05415)	4.51e-06	0.999
7	rs148843020:3503175:T:TAGTGCCAGCCCATGGGA	3503175	TAGTGCCAGCCCATGGGA	T	0.08895	2187	-0.2447 (0.05264)	3.538e-06	0.996
7	rs66664718:3517256:C:T	3517256	T	C	0.08436	2187	-0.2489 (0.05411)	4.441e-06	0.994
7	rs73038513:3518754:C:A	3518754	A	C	0.08436	2187	-0.2489 (0.05411)	4.441e-06	0.994
9	rs4744531:136984232:A:G	136984232	A	G	0.1194	2179	0.2327 (0.04652)	6.118e-07	0.677
10	10:116210229:C:T	116210229	T	C	0.01123	2187	-0.718 (0.1435)	6.093e-07	0.768
11	rs7117543:11488273:C:G	11488273	C	G	0.04539	2187	0.3448 (0.07497)	4.476e-06	0.926
13	rs9513662:100434422:C:T	100434422	C	T	0.3132	2187	-0.1515 (0.03309)	4.979e-06	0.992
13	rs2390357	100456122	G	A	0.354	2187	-0.1529 (0.03184)	1.669e-06	1
13	rs141606281:100870060:G:T	100870060	T	G	0.02957	2187	-0.4203 (0.08877)	2.338e-06	0.982
13	rs75870422:100976091:T:C	100976091	C	T	0.02913	2186	-0.4196 (0.08936)	2.826e-06	0.985
13	rs2068451:100990872:G:T	100990872	T	G	0.0289	2186	-0.4122 (0.0897)	4.567e-06	0.986
20	rs6127983	55824475	C	T	0.3549	2187	0.148 (0.03182)	3.53e-06	1
20	rs6123683:55824509:A:G	55824509	G	A	0.3549	2187	0.148 (0.03182)	3.53e-06	1
20	rs6127984:55824593:G:A	55824593	A	G	0.3549	2187	0.148 (0.03182)	3.53e-06	1
20	rs4811830:55825431:C:A	55825431	A	C	0.3551	2187	0.1466 (0.0318)	4.251e-06	0.997
20	rs8116259:55826168:A:G	55826168	G	A	0.3549	2187	0.148 (0.03182)	3.53e-06	0.997

## Sheet: Factor6
CHR	SNP	BP	A1	A2	MAF	NMISS	BETA (SE)	P	INFO
1	rs77246228:81062340:A:G	81062340	G	A	0.09103	2182	-0.2556 (0.05168)	8.141e-07	0.872
1	rs76876052:157042868:ATT:AT	157042868	AT	ATT	0.2334	2187	-0.161 (0.03511)	4.772e-06	0.98
1	rs1109916:232317944:T:C	232317944	C	T	0.2953	2187	-0.1549 (0.03295)	2.754e-06	0.992
1	rs55942743:232319962:A:C	232319962	C	A	0.2941	2187	-0.1519 (0.03298)	4.351e-06	0.997
1	rs13313046:232320293:C:T	232320293	T	C	0.2918	2187	-0.1513 (0.03306)	4.999e-06	0.998
3	rs116753621:29571564:C:A	29571564	A	C	0.01582	2187	0.5859 (0.121)	1.376e-06	0.767
4	rs11723492:216423:T:C	216423	C	T	0.2052	2187	-0.1714 (0.03727)	4.469e-06	0.992
4	rs12506250:227382:T:C	227382	C	T	0.2063	2187	-0.1713 (0.03725)	4.463e-06	1
4	rs1578898:228919:C:T	228919	T	C	0.2063	2187	-0.1713 (0.03725)	4.463e-06	0.998
4	rs2883229:231744:G:C	231744	C	G	0.2063	2187	-0.1713 (0.03725)	4.463e-06	0.999
4	rs4510422:231940:C:T	231940	T	C	0.2061	2187	-0.172 (0.03725)	4.099e-06	0.999
4	rs6824561:234120:T:C	234120	C	T	0.2061	2187	-0.172 (0.03725)	4.099e-06	0.989
4	rs28531997:242787:C:T	242787	T	C	0.2043	2187	-0.172 (0.03734)	4.344e-06	0.997
4	rs9328737:245965:C:T	245965	T	C	0.2033	2187	-0.1758 (0.03736)	2.701e-06	0.998
4	rs34738994:247253:GTA:G	247253	G	GTA	0.2038	2187	-0.173 (0.03735)	3.832e-06	0.998
4	rs10028482:247825:G:A	247825	A	G	0.2038	2187	-0.173 (0.03735)	3.832e-06	0.998
4	rs6857106:249430:G:T	249430	T	G	0.2033	2187	-0.1758 (0.03736)	2.701e-06	0.998
4	rs12510827:252804:G:A	252804	A	G	0.2033	2187	-0.1758 (0.03736)	2.701e-06	0.999
4	rs73793597:255905:G:A	255905	A	G	0.2038	2187	-0.173 (0.03735)	3.832e-06	0.998
4	rs61792060:256450:C:A	256450	A	C	0.2038	2187	-0.173 (0.03735)	3.832e-06	0.999
4	rs28703806:260165:A:T	260165	T	A	0.2011	2187	-0.1733 (0.03751)	4.06e-06	0.976
4	rs28415975:260166:A:T	260166	T	A	0.2006	2187	-0.176 (0.03751)	2.859e-06	0.978
4	rs60056532:260950:A:G	260950	G	A	0.2038	2187	-0.173 (0.03735)	3.832e-06	0.999
4	rs7688540:261156:A:G	261156	G	A	0.2123	2185	-0.1771 (0.03676)	1.539e-06	0.957
4	rs112945850:262144:T:TTC	262144	TTC	T	0.2033	2187	-0.1758 (0.03736)	2.701e-06	0.999
4	rs200215281:263969:C:T	263969	T	C	0.2033	2187	-0.1758 (0.03736)	2.701e-06	0.993
4	rs6837796:272522:A:G	272522	G	A	0.2075	2187	-0.1713 (0.03703)	3.959e-06	0.998
4	rs9328738:278196:A:G	278196	G	A	0.2077	2187	-0.1733 (0.03702)	3.042e-06	0.999
4	rs2353599:280426:C:G	280426	G	C	0.2091	2187	-0.173 (0.03701)	3.119e-06	0.997
4	rs10023604:281038:G:C	281038	C	G	0.2091	2187	-0.173 (0.03701)	3.119e-06	0.997
4	rs73217572:281440:A:T	281440	T	A	0.2842	2171	-0.1611 (0.03346)	1.577e-06	0.876
4	rs28784663:287046:C:T	287046	T	C	0.2022	2187	-0.1785 (0.03743)	1.976e-06	0.999
4	rs12506277:287649:T:C	287649	C	T	0.2079	2187	-0.1732 (0.03702)	3.071e-06	0.999
4	rs12501727:288074:G:C	288074	C	G	0.2079	2187	-0.1732 (0.03702)	3.071e-06	0.999
4	rs141010732:293180:G:A	293180	A	G	0.2062	2186	-0.1741 (0.03715)	2.969e-06	0.949
4	rs4401407:294113:A:G	294113	G	A	0.2075	2187	-0.1699 (0.03704)	4.743e-06	0.991
4	rs61792118:307723:A:G	307723	G	A	0.1719	2185	-0.191 (0.03977)	1.675e-06	0.919
4	rs200900899:307725:G:A	307725	A	G	0.1716	2185	-0.1899 (0.03979)	1.94e-06	0.928
5	rs142229939:166687297:G:GA	166687297	GA	G	0.006422	2186	0.8655 (0.1885)	4.647e-06	0.78
6	rs79228291:35797869:AT:A	35797869	A	AT	0.1052	2173	-0.2279 (0.04936)	4.114e-06	0.767
6	rs145147495:137289965:G:T	137289965	T	G	0.01192	2187	0.7289 (0.1388)	1.67e-07	0.829
7	rs79577636:936192:G:A	936192	A	G	0.007336	2187	0.8104 (0.1709)	2.251e-06	0.686
7	rs17150569	8567347	T	C	0.009629	2187	-0.7558 (0.1566)	1.488e-06	1
7	rs117584411:19542960:C:T	19542960	T	C	0.03187	2187	0.4036 (0.08679)	3.516e-06	0.787
7	rs73708431:91119312:C:G	91119312	G	C	0.006648	2187	0.8936 (0.185)	1.465e-06	0.882
8	rs2349206:109720242:C:A	109720242	A	C	0.3611	2187	0.1452 (0.03128)	3.693e-06	0.998
8	rs1909030:109720281:A:G	109720281	G	A	0.3624	2187	0.1509 (0.03122)	1.423e-06	0.992
8	rs3019340:109721252:C:T	109721252	T	C	0.3611	2187	0.1452 (0.03128)	3.693e-06	0.998
8	rs3019345:109724398:T:C	109724398	C	T	0.3629	2187	0.1515 (0.03123)	1.316e-06	0.999
8	rs1027479	109725508	C	T	0.3631	2187	0.1526 (0.03124)	1.112e-06	1
10	rs72771288:3915480:A:T	3915480	T	A	0.006878	2187	0.9495 (0.1818)	1.943e-07	0.625
10	rs201917376:51757751:CAT:C	51757751	CAT	C	0.0667	2165	0.3004 (0.05999)	5.971e-07	0.535
10	rs200385505:51769799:C:A	51769799	A	C	0.04341	2183	0.3331 (0.07262)	4.756e-06	0.647
11	rs143569928:23804648:C:T	23804648	T	C	0.01146	2187	-0.6715 (0.1416)	2.262e-06	0.829
16	rs17139233:6097042:A:G	6097042	G	A	0.1784	2187	0.2001 (0.03959)	4.703e-07	0.939
16	rs117241547:17524225:A:T	17524225	T	A	0.01284	2187	0.7132 (0.134)	1.119e-07	0.796
16	exm-rs11643520	24531718	C	T	0.1137	2187	0.2174 (0.04736)	4.702e-06	1
18	rs139244548:3718339:A:G	3718339	G	A	0.008482	2187	-0.7326 (0.16)	4.909e-06	0.818
21	rs7278536	15375507	G	A	0.392	2187	0.1421 (0.0306)	3.602e-06	1
23	rs142491398	115094456	T	C	0.05494	2186	0.268 (0.05763)	3.513e-06	0.66

## Sheet: Factor7
CHR	SNP	BP	A1	A2	MAF	NMISS	BETA (SE)	P	INFO
1	1:108199565:CTTTTT:C	108199565	CTTTTT	C	0.17	2180	-0.1834 (0.03978)	4.236e-06	0.863
1	rs1977876:211702179:C:T	211702179	T	C	0.1857	2187	0.1849 (0.03956)	3.15e-06	0.973
1	rs11119763:211705734:G:A	211705734	A	G	0.1848	2187	0.1849 (0.03965)	3.293e-06	0.992
1	rs60707186:211707950:T:C	211707950	C	T	0.1855	2187	0.1814 (0.03958)	4.856e-06	0.992
3	rs7633787:23113977:A:G	23113977	G	A	0.4516	2186	-0.1359 (0.02968)	4.953e-06	0.993
4	rs293405:69603141:C:T	69603141	T	C	0.133	2187	-0.2165 (0.04466)	1.331e-06	0.996
4	rs293404:69603599:G:A	69603599	A	G	0.133	2187	-0.2165 (0.04466)	1.331e-06	0.996
4	rs372363448:69603722:AT:A	69603722	A	AT	0.133	2187	-0.2165 (0.04466)	1.331e-06	0.996
4	rs72651930:69604491:G:A	69604491	A	G	0.1302	2187	-0.2227 (0.04474)	6.967e-07	0.997
4	rs406668:69607189:G:A	69607189	A	G	0.133	2187	-0.2165 (0.04466)	1.331e-06	0.997
4	rs3044173:69608226:G:GAAA	69608226	GAAA	G	0.1316	2187	-0.2084 (0.04474)	3.378e-06	0.936
4	rs384038:69609640:T:C	69609640	C	T	0.133	2187	-0.2165 (0.04466)	1.331e-06	0.997
4	rs3113331:69610456:A:G	69610456	G	A	0.1332	2187	-0.215 (0.04465)	1.566e-06	0.993
4	rs436876:69611266:C:G	69611266	G	C	0.133	2187	-0.2165 (0.04466)	1.331e-06	0.997
4	rs116773720:69611980:C:A	69611980	A	C	0.1298	2187	-0.2231 (0.04489)	7.204e-07	0.998
4	rs114656565:69612220:C:T	69612220	T	C	0.1298	2187	-0.2231 (0.04489)	7.204e-07	0.995
4	rs418081:69613378:T:A	69613378	A	T	0.1364	2187	-0.2145 (0.04431)	1.388e-06	0.998
4	rs387460:69613721:T:C	69613721	C	T	0.1364	2187	-0.2145 (0.04431)	1.388e-06	0.998
4	rs4694288:69614274:A:C	69614274	C	A	0.1298	2187	-0.2231 (0.04489)	7.204e-07	0.995
4	rs429930:69618241:A:T	69618241	T	A	0.133	2187	-0.2165 (0.04466)	1.331e-06	0.997
4	rs2198542:69619112:C:T	69619112	T	C	0.1298	2187	-0.2231 (0.04489)	7.204e-07	0.998
4	rs2198536:69620094:A:T	69620094	T	A	0.1298	2187	-0.2231 (0.04489)	7.204e-07	0.998
4	rs114720429:69622708:G:A	69622708	A	G	0.1298	2187	-0.2231 (0.04489)	7.204e-07	0.998
4	rs7674670:69624172:C:A	69624172	A	C	0.1298	2187	-0.2231 (0.04489)	7.204e-07	0.998
4	rs7657065:69624621:G:C	69624621	C	G	0.1298	2187	-0.2231 (0.04489)	7.204e-07	0.998
4	rs28836845:69624646:A:G	69624646	G	A	0.133	2187	-0.2165 (0.04466)	1.331e-06	0.997
4	rs1513554:69629584:C:A	69629584	A	C	0.1272	2187	-0.2209 (0.04526)	1.131e-06	0.999
4	rs1319289:69631668:C:T	69631668	T	C	0.1272	2187	-0.2209 (0.04526)	1.131e-06	1
4	rs116686797:69632736:T:A	69632736	A	T	0.1272	2187	-0.2209 (0.04526)	1.131e-06	1
4	rs34355592:69633982:G:A	69633982	A	G	0.127	2187	-0.2222 (0.04527)	9.845e-07	0.999
4	rs35345766:69634175:T:G	69634175	G	T	0.1272	2187	-0.2209 (0.04526)	1.131e-06	1
4	rs138653951:69635169:C:T	69635169	T	C	0.1279	2187	-0.2186 (0.04519)	1.407e-06	0.985
4	rs4694072:69638061:T:C	69638061	C	T	0.1265	2187	-0.2192 (0.04532)	1.406e-06	0.999
4	rs145950447:69638949:C:T	69638949	T	C	0.1272	2187	-0.2209 (0.04526)	1.131e-06	0.999
4	rs4694073:69639729:G:A	69639729	A	G	0.1272	2187	-0.2209 (0.04526)	1.131e-06	0.999
4	rs1828697:69639982:C:T	69639982	T	C	0.1272	2187	-0.2209 (0.04526)	1.131e-06	0.999
4	rs1355806:69640234:T:C	69640234	C	T	0.1272	2187	-0.2209 (0.04526)	1.131e-06	0.999
4	rs3934038:69641471:G:T	69641471	T	G	0.1272	2187	-0.2209 (0.04526)	1.131e-06	1
4	rs1913322:69643507:G:A	69643507	A	G	0.1272	2187	-0.2209 (0.04526)	1.131e-06	1
4	rs116773342:69648467:G:A	69648467	A	G	0.1272	2187	-0.2209 (0.04526)	1.131e-06	0.999
4	rs114461190:69650713:T:C	69650713	C	T	0.1265	2187	-0.2192 (0.04532)	1.406e-06	1
4	rs6818264:69657132:C:T	69657132	T	C	0.1265	2187	-0.2192 (0.04532)	1.406e-06	0.999
4	rs1567799:69665637:A:C	69665637	A	C	0.1369	2182	-0.2039 (0.04371)	3.268e-06	0.916
4	rs116433389:69665937:G:A	69665937	A	G	0.1272	2187	-0.2209 (0.04526)	1.131e-06	1
4	rs2090000:69669606:C:T	69669606	T	C	0.1272	2187	-0.2209 (0.04526)	1.131e-06	0.999
4	rs4694340	69676142	G	A	0.1268	2187	-0.2157 (0.04532)	2.063e-06	1
4	rs115431791:69678353:T:A	69678353	A	T	0.1272	2187	-0.2209 (0.04526)	1.131e-06	0.999
4	rs142411020:69678465:G:A	69678465	A	G	0.1272	2187	-0.2209 (0.04526)	1.131e-06	0.999
4	rs1968764:69687752:A:G	69687752	G	A	0.1272	2187	-0.2209 (0.04526)	1.131e-06	0.992
4	rs11940320:69695567:G:A	69695567	A	G	0.1256	2187	-0.2251 (0.04562)	8.722e-07	0.992
4	rs4694358:69696648:T:C	69696648	C	T	0.1256	2187	-0.2251 (0.04562)	8.722e-07	0.992
4	rs116392723:69710911:A:G	69710911	G	A	0.1259	2187	-0.2267 (0.0455)	6.762e-07	1
4	rs115259828:69712995:G:A	69712995	A	G	0.1265	2187	-0.2284 (0.04543)	5.407e-07	1
4	rs4694374:69715460:G:A	69715460	A	G	0.1265	2187	-0.2284 (0.04543)	5.407e-07	1
4	rs1841046	69717920	A	G	0.1259	2187	-0.2267 (0.0455)	6.762e-07	1
4	rs6842605:69734054:G:T	69734054	T	G	0.1268	2187	-0.2228 (0.04543)	1.007e-06	0.999
4	rs4694389:69734940:G:A	69734940	A	G	0.1268	2187	-0.2228 (0.04543)	1.007e-06	0.999
4	rs116585299:69735048:C:T	69735048	T	C	0.1268	2187	-0.2228 (0.04543)	1.007e-06	0.999
4	rs71204048:69736038:CAT:C	69736038	CAT	C	0.1318	2187	-0.2275 (0.04455)	3.561e-07	0.983
4	rs12500933	69736745	T	C	0.1268	2187	-0.2228 (0.04543)	1.007e-06	1
4	rs114885369:69740794:C:T	69740794	T	C	0.127	2187	-0.2229 (0.0454)	9.74e-07	0.999
4	rs56371633:69745942:A:T	69745942	T	A	0.127	2187	-0.2229 (0.0454)	9.74e-07	0.999
4	rs1458226:69747559:G:A	69747559	A	G	0.127	2187	-0.2229 (0.0454)	9.74e-07	1
4	rs1841037	69749311	T	C	0.127	2187	-0.2229 (0.0454)	9.74e-07	1
4	rs17146961:69749788:G:A	69749788	A	G	0.1293	2187	-0.2268 (0.04491)	4.808e-07	0.968
4	rs115358321:69751278:C:T	69751278	T	C	0.1261	2187	-0.2255 (0.04547)	7.594e-07	0.999
4	rs17146967:69756897:C:T	69756897	T	C	0.1268	2187	-0.2272 (0.0454)	6.078e-07	0.999
4	rs10693954:69761557:G:GGA	69761557	GGA	G	0.1279	2187	-0.2305 (0.04538)	4.124e-07	0.988
4	rs12510036:69763314:T:C	69763314	C	T	0.1282	2187	-0.2298 (0.04527)	4.175e-07	0.998
4	rs114831732:69765855:T:C	69765855	C	T	0.1268	2187	-0.2272 (0.0454)	6.078e-07	0.998
4	rs6849125:69767506:C:T	69767506	T	C	0.1259	2187	-0.2262 (0.04548)	7.066e-07	0.988
4	rs116743482:69768512:T:C	69768512	C	T	0.1268	2187	-0.2272 (0.0454)	6.078e-07	0.997
4	rs1989329:69769286:T:G	69769286	T	G	0.1323	2187	-0.2306 (0.0447)	2.722e-07	0.986
4	rs6847539:69772694:C:A	69772694	A	C	0.1341	2187	-0.2164 (0.04444)	1.199e-06	0.972
4	rs13113544:69774367:A:G	69774367	A	G	0.144	2187	-0.2026 (0.04308)	2.719e-06	0.981
4	rs1993547:69775402:C:T	69775402	C	T	0.1442	2187	-0.2001 (0.04307)	3.595e-06	0.985
4	rs2125305:69778237:G:T	69778237	G	T	0.1451	2187	-0.2054 (0.04282)	1.721e-06	0.995
4	rs2018150:69778706:G:A	69778706	G	A	0.1444	2187	-0.1995 (0.04306)	3.825e-06	0.995
4	rs2331577:69779141:G:A	69779141	G	A	0.1453	2187	-0.2037 (0.04281)	2.071e-06	0.995
4	rs6600857:69779330:C:T	69779330	C	T	0.1444	2187	-0.1995 (0.04306)	3.825e-06	0.995
4	rs10014690:69780238:A:G	69780238	A	G	0.1442	2187	-0.2001 (0.04307)	3.595e-06	0.987
4	rs12504981:69780634:C:G	69780634	C	G	0.1451	2187	-0.2054 (0.04282)	1.721e-06	0.996
4	rs7694163:69781003:G:A	69781003	A	G	0.1364	2187	-0.2086 (0.0441)	2.388e-06	0.996
4	rs10000974:69781227:A:G	69781227	A	G	0.1444	2187	-0.1995 (0.04306)	3.825e-06	0.996
4	rs10001065:69781318:A:G	69781318	A	G	0.1444	2187	-0.1995 (0.04306)	3.825e-06	0.996
4	rs10032748:69781574:G:T	69781574	G	T	0.1453	2187	-0.2037 (0.04281)	2.071e-06	0.997
4	rs1902927:69783421:G:A	69783421	G	A	0.1444	2187	-0.2015 (0.04287)	2.776e-06	1
4	rs1902925:69783851:C:T	69783851	C	T	0.1444	2187	-0.2015 (0.04287)	2.776e-06	1
4	rs6843537:69783979:C:T	69783979	T	C	0.1327	2187	-0.2034 (0.0444)	4.9e-06	0.998
4	rs6843550:69783990:C:T	69783990	T	C	0.1327	2187	-0.2034 (0.0444)	4.9e-06	0.998
4	rs10013724:69784576:T:C	69784576	T	C	0.1444	2187	-0.1971 (0.04305)	4.956e-06	0.996
4	rs115756911:69785528:C:T	69785528	T	C	0.1327	2187	-0.2034 (0.0444)	4.9e-06	0.998
4	rs13104293:69785825:A:G	69785825	A	G	0.1444	2187	-0.2015 (0.04287)	2.776e-06	1
4	rs6817127:69787691:C:T	69787691	T	C	0.1327	2187	-0.2034 (0.0444)	4.9e-06	0.999
4	rs114057543:69788408:A:G	69788408	G	A	0.1327	2187	-0.2034 (0.0444)	4.9e-06	0.998
4	rs75739371:69789111:T:A	69789111	T	A	0.1442	2187	-0.1982 (0.04289)	4.039e-06	0.999
4	rs4412056	69791979	A	G	0.1444	2187	-0.1965 (0.04287)	4.829e-06	1
4	rs3088249:69794338:G:A	69794338	G	A	0.1442	2187	-0.1982 (0.04289)	4.039e-06	1
4	rs11298291:69794797:TA:T	69794797	TA	T	0.1444	2187	-0.1965 (0.04287)	4.829e-06	1
4	rs3828504:69795061:G:A	69795061	G	A	0.1444	2187	-0.1965 (0.04287)	4.829e-06	1
4	rs3749513:69795397:G:A	69795397	G	A	0.1442	2187	-0.1982 (0.04289)	4.039e-06	1
4	rs6858791:69797642:A:G	69797642	A	G	0.1444	2187	-0.1965 (0.04287)	4.829e-06	1
4	rs10903223:69802591:A:C	69802591	C	A	0.1364	2187	-0.2062 (0.04399)	2.925e-06	1
4	rs10518057:69810300:G:C	69810300	G	C	0.1442	2187	-0.1982 (0.04289)	4.039e-06	1
4	rs10000598:69810923:A:C	69810923	A	C	0.1517	2184	-0.1978 (0.04231)	3.129e-06	0.958
4	rs1458243:69814049:C:T	69814049	C	T	0.1444	2187	-0.1965 (0.04287)	4.829e-06	0.999
5	rs138432383:65761156:G:A	65761156	A	G	0.007565	2187	0.8068 (0.1743)	3.877e-06	0.917
5	rs34106305:71307486:CT:C	71307486	C	CT	0.2466	2165	0.1731 (0.03517)	9.249e-07	0.817
6	rs11411080:13794870:G:GT	13794870	G	GT	0.4761	2180	-0.1419 (0.03094)	4.782e-06	0.913
7	rs7796088:76910377:G:A	76910377	A	G	0.1412	2187	-0.1986 (0.04331)	4.78e-06	0.988
10	rs150161667:28650915:AAAACAAAC:A	28650915	A	AAAACAAAC	0.2708	2172	-0.1643 (0.03443)	1.944e-06	0.828
10	rs1249404:28651198:C:T	28651198	T	C	0.1838	2177	-0.1817 (0.03916)	3.686e-06	0.85
11	rs56218978:20274875:C:A	20274875	A	C	0.00917	2187	-0.725 (0.1582)	4.854e-06	0.946
16	rs62031988:27017495:T:C	27017495	C	T	0.01492	2185	0.7004 (0.1244)	2.011e-08	0.713
17	rs6501435:69076164:G:A	69076164	G	A	0.4881	2187	-0.1533 (0.03013)	3.964e-07	0.979
17	rs56023694:69076662:C:T	69076662	T	C	0.4496	2187	0.1439 (0.03067)	2.887e-06	0.981
17	rs2080539:69076791:T:G	69076791	T	G	0.4608	2187	-0.1526 (0.03025)	4.957e-07	0.99
17	rs2080540:69076979:T:C	69076979	T	C	0.4608	2187	-0.1526 (0.03025)	4.957e-07	0.991
17	rs2098431:69077078:A:G	69077078	A	G	0.4771	2187	-0.1512 (0.03015)	5.736e-07	0.993
17	rs12452747:69077109:A:G	69077109	A	G	0.4771	2187	-0.1512 (0.03015)	5.736e-07	0.993
17	rs12950552:69077279:G:A	69077279	G	A	0.4771	2187	-0.1512 (0.03015)	5.736e-07	0.993
17	rs12944225:69077494:T:C	69077494	T	C	0.4773	2187	-0.1513 (0.03017)	5.739e-07	0.994
17	rs11871500:69077744:T:C	69077744	T	C	0.4771	2187	-0.1512 (0.03015)	5.736e-07	0.994
17	rs12944216:69078029:C:A	69078029	C	A	0.4771	2187	-0.1512 (0.03015)	5.736e-07	0.995
17	rs28509409:69078523:T:C	69078523	T	C	0.4771	2187	-0.1512 (0.03015)	5.736e-07	0.996
17	rs28479625:69078666:T:G	69078666	T	G	0.4771	2187	-0.1512 (0.03015)	5.736e-07	0.996
17	rs28479657:69078669:A:G	69078669	A	G	0.4766	2187	-0.1505 (0.03013)	6.295e-07	0.994
17	rs28522706:69078988:C:T	69078988	C	T	0.4773	2187	-0.1513 (0.03017)	5.739e-07	0.997
17	rs34177527:69079007:A:G	69079007	A	G	0.4773	2187	-0.1513 (0.03017)	5.739e-07	0.997
17	rs28608720:69079172:C:A	69079172	C	A	0.4773	2187	-0.1513 (0.03017)	5.739e-07	0.997
17	rs201287919:69079233:T:TTATC	69079233	T	TTATC	0.4773	2187	-0.1513 (0.03017)	5.739e-07	0.997
17	rs11870970:69079336:C:G	69079336	C	G	0.4773	2187	-0.1513 (0.03017)	5.739e-07	0.997
17	rs11077544:69079435:A:G	69079435	A	G	0.4773	2187	-0.1513 (0.03017)	5.739e-07	0.998
17	rs58507988:69079719:AAGTT:A	69079719	AAGTT	A	0.4775	2187	-0.1495 (0.03018)	7.853e-07	0.998
17	rs12948425:69080266:A:T	69080266	A	T	0.4773	2187	-0.1513 (0.03017)	5.739e-07	0.999
17	rs12938367	69080285	T	G	0.4773	2187	-0.1518 (0.03017)	5.277e-07	1
17	rs7221849:69080503:A:G	69080503	A	G	0.4773	2187	-0.1513 (0.03017)	5.739e-07	0.999
17	rs34315044:69080616:AG:A	69080616	AG	A	0.4773	2187	-0.1513 (0.03017)	5.739e-07	0.999
17	rs7226259:69080708:T:C	69080708	T	C	0.4773	2187	-0.1513 (0.03017)	5.739e-07	0.999
17	rs7221739:69080781:C:T	69080781	C	T	0.4773	2187	-0.1513 (0.03017)	5.739e-07	0.999
17	rs9890229:69081078:G:A	69081078	G	A	0.4773	2187	-0.1513 (0.03017)	5.739e-07	0.999
17	rs8068751:69081268:T:C	69081268	T	C	0.4608	2187	-0.1532 (0.03025)	4.458e-07	0.998
17	rs8082156:69081670:G:A	69081670	G	A	0.4773	2187	-0.1513 (0.03017)	5.739e-07	0.999
17	rs71357769:69081725:G:GGCTAAA	69081725	G	GGCTAAA	0.4773	2187	-0.1513 (0.03017)	5.739e-07	0.999
17	rs9897691:69081918:G:A	69081918	G	A	0.4773	2187	-0.1513 (0.03017)	5.739e-07	0.997
17	rs9900129:69081936:A:G	69081936	A	G	0.4773	2187	-0.1513 (0.03017)	5.739e-07	0.997
17	rs9897896:69081970:G:A	69081970	G	A	0.4874	2187	-0.1524 (0.03015)	4.695e-07	0.993
17	rs9898123:69082074:G:A	69082074	G	A	0.4752	2187	-0.1499 (0.03014)	7.059e-07	0.997
17	rs34206118:69082141:CTT:C	69082141	CTT	C	0.4778	2187	-0.1497 (0.03014)	7.283e-07	0.998
17	rs9899952:69082157:C:T	69082157	C	T	0.4778	2187	-0.1497 (0.03014)	7.283e-07	0.998
17	rs9899737:69082786:G:T	69082786	G	T	0.461	2187	-0.1521 (0.03024)	5.293e-07	0.996
17	rs9905626:69083027:G:A	69083027	G	A	0.4778	2187	-0.1497 (0.03014)	7.283e-07	0.998
17	rs9905810:69083062:G:T	69083062	G	T	0.4778	2187	-0.1497 (0.03014)	7.283e-07	0.997
17	rs9914290:69083080:T:A	69083080	T	A	0.4778	2187	-0.1497 (0.03014)	7.283e-07	0.997
17	rs57019730:69083160:GT:G	69083160	GT	G	0.4778	2187	-0.1497 (0.03014)	7.283e-07	0.997
17	rs9906277:69083267:G:T	69083267	G	T	0.4778	2187	-0.1497 (0.03014)	7.283e-07	0.997
17	rs116737899:69083307:G:A	69083307	G	A	0.4782	2187	-0.1484 (0.03017)	9.389e-07	0.989
17	rs113415874:69083309:G:T	69083309	G	T	0.4782	2187	-0.1484 (0.03017)	9.389e-07	0.989
17	rs9908858:69083331:A:G	69083331	A	G	0.4782	2187	-0.1484 (0.03017)	9.389e-07	0.989
17	rs113256689:69083562:A:ATTCTACT	69083562	A	ATTCTACT	0.4787	2187	-0.1471 (0.03013)	1.121e-06	0.992
17	rs9915679:69083685:T:G	69083685	T	G	0.4613	2187	-0.1516 (0.03023)	5.686e-07	0.995
18	rs76585771:54254576:G:A	54254576	A	G	0.0172	2186	0.5625 (0.1135)	7.707e-07	0.755
18	rs35442914:75189319:T:TAC	75189319	T	TAC	0.1935	2161	-0.1792 (0.03851)	3.469e-06	0.785
19	rs180914272:59040185:C:T	59040185	T	C	0.011	2187	0.6835 (0.1447)	2.468e-06	0.828
20	rs2424396:21630280:A:G	21630280	G	A	0.08987	2187	0.239 (0.05158)	3.812e-06	0.978
22	rs62237344:21836429:A:G	21836429	A	G	0.0101	2185	-0.7213 (0.1477)	1.114e-06	0.35
22	rs62237345:21836444:C:T	21836444	C	T	0.0101	2185	-0.7213 (0.1477)	1.114e-06	0.35
22	rs372132503:21863172:T:C	21863172	T	C	0.009633	2186	-0.724 (0.1529)	2.316e-06	0.356

## Sheet: Factor8
CHR	SNP	BP	A1	A2	MAF	NMISS	BETA (SE)	P	INFO
2	rs4971758:51938354:A:G	51938354	A	G	0.1664	2187	0.1863 (0.0405)	4.457e-06	0.996
2	rs1913985:51939803:T:C	51939803	T	C	0.2029	2187	0.1748 (0.03741)	3.153e-06	0.998
2	rs2048848:51948841:G:A	51948841	G	A	0.2024	2187	0.1712 (0.03722)	4.48e-06	0.995
2	rs6709347	51990959	A	C	0.1554	2187	0.1954 (0.04138)	2.471e-06	1
2	2:187959170:TTTTG:T	187959170	T	TTTTG	0.01537	2186	-0.6005 (0.1235)	1.231e-06	0.83
2	rs186934434:188075605:G:A	188075605	A	G	0.01606	2186	-0.5801 (0.1209)	1.697e-06	0.913
3	rs182151107:41846451:G:A	41846451	A	G	0.006909	2177	-0.858 (0.1835)	3.101e-06	0.603
4	rs4087963:149204791:G:A	149204791	A	G	0.2778	2186	-0.1546 (0.03345)	4.048e-06	0.981
4	rs13137095:149205461:A:C	149205461	C	A	0.2782	2186	-0.1532 (0.03346)	4.925e-06	0.98
4	rs12512126:149206436:A:G	149206436	G	A	0.2725	2186	-0.1616 (0.03349)	1.504e-06	0.986
4	rs11733930:149210949:G:T	149210949	T	G	0.2701	2187	-0.1613 (0.03351)	1.596e-06	0.997
4	rs13148853:149212175:C:T	149212175	T	C	0.2701	2187	-0.1613 (0.03351)	1.596e-06	0.998
4	rs13147775	149215821	C	T	0.2707	2187	-0.1561 (0.03347)	3.266e-06	1
4	rs34636256:149219335:A:G	149219335	G	A	0.2705	2187	-0.1585 (0.03349)	2.373e-06	0.996
4	rs2356395:149224703:G:A	149224703	A	G	0.2705	2187	-0.1585 (0.03349)	2.373e-06	0.99
4	rs11099689:149225536:G:A	149225536	A	G	0.2705	2187	-0.1585 (0.03349)	2.373e-06	0.989
4	rs6854097:149225852:G:T	149225852	T	G	0.2705	2187	-0.1585 (0.03349)	2.373e-06	0.989
5	rs316396:43038959:C:A	43038959	C	A	0.1637	2187	-0.191 (0.04095)	3.302e-06	0.999
5	rs3832342:43044748:A:AC	43044748	A	AC	0.1637	2187	-0.191 (0.04095)	3.302e-06	0.999
5	rs515970:43046463:T:C	43046463	T	C	0.1637	2187	-0.191 (0.04095)	3.302e-06	0.999
5	rs648801:43048226:G:C	43048226	G	C	0.1637	2187	-0.191 (0.04095)	3.302e-06	0.999
5	rs12189115:43049494:G:A	43049494	A	G	0.1272	2184	-0.218 (0.04568)	1.942e-06	0.932
5	rs565761:43052246:T:C	43052246	T	C	0.1639	2187	-0.1921 (0.04087)	2.751e-06	0.999
5	rs1574407:43052891:T:C	43052891	T	C	0.1639	2187	-0.1921 (0.04087)	2.751e-06	0.999
5	rs316400:43053497:A:T	43053497	A	T	0.171	2187	-0.1852 (0.04032)	4.58e-06	0.993
5	rs76331277:43056431:T:A	43056431	T	A	0.1641	2187	-0.192 (0.04079)	2.664e-06	0.999
5	rs141502420:43063424:G:GAGAGAA	43063424	G	GAGAGAA	0.1653	2187	-0.1876 (0.04067)	4.219e-06	0.997
5	rs316408	43066774	T	C	0.1637	2187	-0.1929 (0.04081)	2.425e-06	1
5	rs316406:43069923:A:G	43069923	A	G	0.1644	2187	-0.1905 (0.04078)	3.164e-06	1
5	rs316404:43071156:A:G	43071156	A	G	0.1641	2187	-0.192 (0.04079)	2.664e-06	0.999
5	rs316403:43072724:A:G	43072724	A	G	0.1644	2187	-0.1905 (0.04078)	3.164e-06	0.999
5	rs316402:43073433:G:T	43073433	G	T	0.1641	2187	-0.192 (0.04079)	2.664e-06	1
5	rs178415:43078218:T:G	43078218	T	G	0.1641	2187	-0.192 (0.04079)	2.664e-06	1
5	rs2603636:43079102:C:T	43079102	C	T	0.1644	2187	-0.1908 (0.04071)	2.927e-06	0.999
5	rs60836596:43082735:TAAAG:T	43082735	TAAAG	T	0.1644	2187	-0.1905 (0.04078)	3.164e-06	0.999
5	5:43088403:A:AC	43088403	A	AC	0.1722	2178	-0.1923 (0.04018)	1.82e-06	0.962
5	rs316413:43094029:T:C	43094029	T	C	0.1641	2187	-0.192 (0.04079)	2.664e-06	0.989
5	rs570391:43099681:C:A	43099681	A	C	0.1641	2187	-0.192 (0.04079)	2.664e-06	0.984
5	rs62367757:43108783:C:T	43108783	T	C	0.1586	2185	-0.2208 (0.04195)	1.553e-07	0.925
5	rs62367758:43110666:G:A	43110666	A	G	0.1855	2187	-0.2094 (0.03942)	1.193e-07	0.942
5	rs62368863:43148974:T:G	43148974	G	T	0.1667	2183	-0.2117 (0.04123)	3.091e-07	0.93
6	rs857418:14656031:C:T	14656031	C	T	0.01857	2187	0.5076 (0.1096)	3.884e-06	0.985
7	rs151095285:87104450:A:G	87104450	G	A	0.009404	2186	0.6942 (0.1514)	4.778e-06	0.689
7	rs10241381:96665281:T:G	96665281	G	T	0.4479	2185	0.1424 (0.03063)	3.559e-06	0.941
7	rs1724295:96665288:G:T	96665288	T	G	0.4479	2185	0.1424 (0.03063)	3.559e-06	0.941
8	rs78754071:39270821:G:C	39270821	C	G	0.04132	2184	0.3635 (0.07511)	1.395e-06	0.722
9	rs113684415:85505322:C:T	85505322	T	C	0.01697	2186	0.5582 (0.1154)	1.419e-06	0.764
9	rs12377833:122117733:A:G	122117733	G	A	0.2932	2172	-0.1565 (0.03333)	2.84e-06	0.843
10	rs370286690:46289319:T:C	46289319	C	T	0.04727	2185	-0.3486 (0.07136)	1.112e-06	0.713
12	rs10459261:65387625:C:G	65387625	G	C	0.07428	2187	-0.2664 (0.05796)	4.536e-06	0.994
14	rs9322905:33038861:C:G	33038861	C	G	0.3955	2183	-0.1526 (0.03143)	1.29e-06	0.884
14	rs151121230:55005750:G:A	55005750	A	G	0.02362	2186	0.4661 (0.1005)	3.743e-06	0.745
17	rs60260736:54778644:G:A	54778644	A	G	0.01742	2187	0.5718 (0.1144)	6.321e-07	0.913
18	rs67832371:43398697:C:CTT	43398697	CTT	C	0.2674	2157	-0.163 (0.0348)	3.009e-06	0.795
19	19:9933973:A:T	9933973	T	A	0.01009	2187	-0.7637 (0.1513)	4.86e-07	0.706
22	rs134090:28068380:A:G	28068380	G	A	0.4631	2187	-0.1418 (0.03047)	3.463e-06	0.988
22	rs9306447:28070766:T:G	28070766	G	T	0.4782	2187	-0.1402 (0.03037)	4.109e-06	0.986
22	rs5997290:28092988:T:C	28092988	C	T	0.4846	2187	0.1488 (0.02995)	7.311e-07	0.995
22	rs5762315:28094047:T:C	28094047	C	T	0.4849	2187	0.1502 (0.02996)	5.799e-07	0.999
22	rs5762316:28094156:T:C	28094156	C	T	0.4849	2187	0.1502 (0.02996)	5.799e-07	0.999
22	rs1885364	28094845	G	A	0.4851	2187	0.1501 (0.02994)	5.759e-07	1
22	rs5752612:28095488:A:G	28095488	G	A	0.4842	2186	0.15 (0.02998)	6.057e-07	0.995
22	rs5752613:28095783:A:G	28095783	A	G	0.4876	2186	-0.1421 (0.02997)	2.274e-06	0.992

## Sheet: Factor9
CHR	SNP	BP	A1	A2	MAF	NMISS	BETA (SE)	P	INFO
1	rs75352580:79555991:C:A	79555991	A	C	0.02797	2187	0.4347 (0.0905)	1.667e-06	0.811
2	rs340502:45081079:G:A	45081079	A	G	0.3449	2185	-0.1514 (0.03206)	2.496e-06	0.972
2	exm246260	179431076	G	C	0.01857	2187	0.5866 (0.1127)	2.127e-07	1
2	rs79406677:179470837:A:G	179470837	G	A	0.0149	2187	0.6485 (0.1253)	2.506e-07	0.898
2	rs116053231:179563702:C:T	179563702	T	C	0.01972	2187	0.5568 (0.1096)	4.069e-07	0.986
2	2:179564169:C:T	179564169	T	C	0.01972	2187	0.5568 (0.1096)	4.069e-07	0.989
2	exm248051	179569387	A	T	0.02545	2187	0.445 (0.09709)	4.835e-06	1
2	exm248201	179579977	A	G	0.02017	2187	0.5424 (0.1084)	6.059e-07	1
2	rs144308062:179602408:T:C	179602408	C	T	0.0204	2187	0.5503 (0.1077)	3.515e-07	0.989
2	rs116836283:179667615:A:G	179667615	G	A	0.0204	2187	0.5264 (0.1078)	1.106e-06	0.986
4	rs79124480:183266815:A:G	183266815	G	A	0.009399	2187	-0.7048 (0.1534)	4.612e-06	0.857
5	rs57369917:93465578:C:G	93465578	G	C	0.09216	2187	-0.2505 (0.05303)	2.462e-06	0.986
5	rs200277107:93478011:C:CT	93478011	CT	C	0.09468	2187	-0.2475 (0.05236)	2.426e-06	0.959
5	rs7378943:93548292:G:T	93548292	G	T	0.09331	2187	-0.2579 (0.05262)	1.027e-06	0.945
5	rs6580110:154077174:G:A	154077174	G	A	0.3164	2187	-0.1528 (0.03281)	3.379e-06	0.99
6	rs6904579:162569201:A:G	162569201	A	G	0.4427	2187	0.1588 (0.03002)	1.361e-07	0.994
6	rs148884619:162569625:G:GAAAC	162569625	G	GAAAC	0.4731	2183	0.1623 (0.03019)	8.412e-08	0.946
6	rs9347592:162569890:A:G	162569890	A	G	0.4429	2187	0.1579 (0.03004)	1.616e-07	0.995
6	rs9355385:162569892:C:T	162569892	C	T	0.4413	2187	0.1601 (0.02998)	1.018e-07	0.991
6	rs713053	162571263	G	A	0.4397	2187	0.1552 (0.03016)	2.905e-07	1
6	rs713056:162571381:T:A	162571381	T	A	0.436	2187	0.1528 (0.03015)	4.353e-07	0.996
6	rs35624032:162574947:CA:C	162574947	CA	C	0.4477	2186	0.1626 (0.03018)	7.873e-08	0.984
6	rs9791255:162575350:C:T	162575350	C	T	0.4479	2186	0.162 (0.0302)	9.02e-08	0.983
6	rs9365377:162583336:A:T	162583336	A	T	0.4216	2187	0.1505 (0.03021)	6.822e-07	0.987
6	rs9347594	162587892	T	C	0.4195	2187	0.145 (0.03027)	1.772e-06	1
6	rs9456748:162590018:G:A	162590018	G	A	0.4411	2187	0.1651 (0.03017)	4.99e-08	0.99
6	rs9365380:162591307:T:C	162591307	T	C	0.4253	2187	0.1443 (0.03025)	1.96e-06	0.992
7	rs6967244:12574281:C:G	12574281	G	C	0.4775	2187	-0.1418 (0.03053)	3.598e-06	0.996
7	rs10253066:12575273:T:C	12575273	C	T	0.4679	2187	-0.1428 (0.03057)	3.2e-06	0.997
9	rs10959228:1077149:G:A	1077149	A	G	0.3526	2187	0.1567 (0.03198)	1.022e-06	0.95
9	rs10965534:22953629:G:T	22953629	T	G	0.03118	2187	-0.4161 (0.08657)	1.643e-06	0.917
10	rs57334495:87149361:G:A	87149361	A	G	0.1052	2187	0.2363 (0.04931)	1.759e-06	0.98
10	rs7917878:87154538:A:T	87154538	T	A	0.1057	2187	0.2358 (0.04912)	1.688e-06	0.987
13	rs150688177:56052509:A:G	56052509	G	A	0.01101	2186	-0.6895 (0.1455)	2.291e-06	0.855
13	rs192381057:106151150:T:A	106151150	A	T	0.007107	2187	0.8382 (0.1801)	3.461e-06	0.894
15	rs112511609:74519084:G:A	74519084	A	G	0.01788	2187	0.5299 (0.1148)	4.147e-06	0.806
18	rs62096916:58444130:G:A	58444130	A	G	0.09546	2185	0.2395 (0.05201)	4.353e-06	0.889
19	rs191281700:53331432:G:A	53331432	A	G	0.007565	2187	0.8081 (0.1746)	3.903e-06	0.684
21	rs143168415:18251207:AT:A	18251207	A	AT	0.006651	2186	-0.8276 (0.18)	4.515e-06	0.542
21	rs73209858:40657823:T:C	40657823	C	T	0.008941	2187	0.7312 (0.1585)	4.166e-06	0.934

## Sheet: Factor10
CHR	SNP	BP	A1	A2	MAF	NMISS	BETA (SE)	P	INFO
2	rs72948213:213911435:T:C	213911435	C	T	0.02706	2186	0.4472 (0.09458)	2.401e-06	0.856
3	rs1108498:64992231:T:C	64992231	C	T	0.4801	2187	-0.1386 (0.03003)	4.147e-06	0.998
3	rs28534839:64995005:T:C	64995005	C	T	0.4794	2187	-0.1387 (0.03005)	4.163e-06	0.999
3	rs9814608:64995064:G:A	64995064	A	G	0.4794	2187	-0.1387 (0.03005)	4.163e-06	0.998
3	rs9852171:64995323:A:T	64995323	T	A	0.4794	2187	-0.1387 (0.03005)	4.163e-06	0.999
3	rs34448354:64995330:A:AT	64995330	AT	A	0.3751	2187	-0.1433 (0.03062)	3.055e-06	0.994
3	rs79603021:64995355:C:T	64995355	T	C	0.1304	2187	-0.2133 (0.04436)	1.616e-06	0.998
3	rs34615880:64995834:G:C	64995834	C	G	0.4796	2187	-0.1383 (0.03006)	4.47e-06	0.999
3	rs1517926:64996345:C:T	64996345	T	C	0.4794	2187	-0.1387 (0.03005)	4.163e-06	0.999
3	rs58858579:64997951:T:A	64997951	A	T	0.1309	2187	-0.2149 (0.04431)	1.328e-06	0.992
3	rs73116446:64999251:G:A	64999251	A	G	0.1304	2187	-0.2133 (0.04436)	1.616e-06	0.996
3	rs371755020:64999907:AAC:A	64999907	A	AAC	0.1314	2187	-0.2076 (0.0442)	2.797e-06	0.996
3	rs1607291:65000215:G:A	65000215	A	G	0.1321	2179	-0.207 (0.04423)	3.028e-06	0.981
3	rs17072075	65004205	C	A	0.1286	2187	-0.2235 (0.0446)	5.854e-07	1
3	rs9637371:159266800:C:G	159266800	G	C	0.3726	2168	-0.1449 (0.03142)	4.194e-06	0.815
3	rs7646339:159268308:C:T	159268308	T	C	0.3525	2168	-0.1497 (0.03149)	2.113e-06	0.799
3	rs73176620:165939572:C:A	165939572	A	C	0.05227	2187	0.3219 (0.06818)	2.49e-06	0.912
3	rs73176688:166025926:G:A	166025926	A	G	0.05209	2185	0.3111 (0.06773)	4.624e-06	0.939
3	rs73161363:166216303:C:T	166216303	T	C	0.04656	2186	0.3615 (0.07161)	4.837e-07	0.931
3	rs116309807:184359057:G:T	184359057	T	G	0.03462	2187	-0.3816 (0.08285)	4.33e-06	0.95
7	rs80216252:145429599:A:AT	145429599	AT	A	0.09101	2187	0.241 (0.05223)	4.172e-06	0.992
7	rs147058974:145437693:G:GTGTA	145437693	GTGTA	G	0.09147	2187	0.2406 (0.05213)	4.156e-06	0.998
7	rs1523723:145439365:A:T	145439365	T	A	0.09147	2187	0.2406 (0.05213)	4.156e-06	0.999
7	rs75246769:145443137:T:C	145443137	C	T	0.09078	2187	0.2406 (0.05227)	4.402e-06	0.998
7	rs76279338:145445523:T:A	145445523	A	T	0.09147	2187	0.2406 (0.05213)	4.156e-06	0.998
10	rs7899291:13613130:G:A	13613130	A	G	0.2978	2187	-0.1555 (0.03309)	2.785e-06	0.982
10	rs35674838:13613611:G:GA	13613611	GA	G	0.2765	2187	-0.158 (0.03362)	2.756e-06	0.989
10	rs11258454:13613648:G:A	13613648	A	G	0.2765	2187	-0.158 (0.03362)	2.756e-06	0.989
10	rs12355018	13618862	A	G	0.2412	2187	-0.1642 (0.03542)	3.757e-06	1
10	rs150073994:33358948:G:A	33358948	A	G	0.02201	2187	-0.4973 (0.102)	1.169e-06	0.764
10	rs201415102:33373248:T:TA	33373248	TA	T	0.02178	2187	-0.5075 (0.1025)	7.945e-07	0.768
11	rs185767007:117447485:C:T	117447485	T	C	0.009399	2187	-0.726 (0.1566)	3.752e-06	0.933
13	rs34909389:100947804:C:T	100947804	T	C	0.03416	2187	-0.383 (0.08343)	4.672e-06	0.943
17	rs75063629:44952347:C:T	44952347	T	C	0.009629	2187	-0.7116 (0.1548)	4.569e-06	0.819
17	rs76990846:44957490:G:T	44957490	T	G	0.009629	2187	-0.7116 (0.1548)	4.569e-06	0.824
17	17:44964182:G:T	44964182	T	G	0.009858	2187	-0.7109 (0.1531)	3.64e-06	0.815
20	rs145250558:15245578:G:C	15245578	C	G	0.01536	2187	-0.5732 (0.1233)	3.526e-06	0.89

[truncated: 13 more sheets: Factor11, Factor12, Factor13, Factor14, Factor15, Factor16, Factor17, Factor18, Factor19, Factor20, Factor21, Factor22, Factor23]
